# Supplementary material for: Modulation of leg joint function to produce emulated acceleration during walking and running in humans
Source: R Soc Open Sci. 2017 Mar 8;4(3):160901. doi: 10.1098/rsos.160901 (PMC5383834; doi:10.1098/rsos.160901)
Supplement: Supplement 1. Individual participant time normalised data for ankle, knee and hip joint angles and moments during all experimental conditions [file rsos160901supp1.xlsx]

## Sheet: Ankle Angle
RUNNING																						WALKING
Constant Speed											Accelerating											Constant Speed											Accelerating
1	2	3	4	5	6	7	8	9	10		1	2	3	4	5	6	7	8	9	10		1	2	3	4	5	6	7	8	9	10		1	2	3	4	5	6	7	8	9	10
-1.7813	-0.323459	-0.124598	-0.821287	-24.2612	-2.5434	-0.479083	-3.09667	-11.6545	2.00625		11.5331	2.97548	-0.492077	-0.779009	-8.74514	3.38369	3.60075	5.16556	5.63824	5.44876		-5.7881	-7.28582	-7.51618	-8.03585		-9.22664	-9.68408	-7.50726		-6.8179		3.41913	4.16331	0.183963	-1.68893		-1.51171	-0.898005	-3.29547		0.17743
-2.20017	-0.668048	-0.652255	-1.52479	-24.1066	-2.75216	-0.599124	-2.85092	-11.5722	2.2077		11.3797	2.34994	-0.62023	-1.15823	-9.08455	3.25814	2.45885	4.82641	5.34937	5.37346		-6.02656	-7.79321	-7.60491	-8.86044		-9.41243	-9.93689	-8.68693		-7.13793		3.27717	4.05494	0.373036	-1.64097		-1.04923	-1.19183	-3.39231		0.382063
-3.45675	-1.37419	-2.11581	-2.62022	-23.6444	-3.4978	-1.93231	-3.5676	-11.8079	1.41542		11.003	2.16826	-0.128706	-1.39982	-8.98283	3.76169	1.73941	4.33769	4.82922	5.2521		-6.70228	-8.92851	-8.47415	-9.88127		-9.93457	-10.5639	-10.3262		-8.33132		3.07256	3.86383	-0.0376167	-1.68311		-0.591416	-1.56398	-4.05547		-0.248846
-4.45329	-2.2854	-4.20538	-4.23611	-21.9624	-4.81837	-3.41878	-5.10874	-12.3392	-0.132295		10.9963	2.88566	2.0903	-1.06401	-7.54278	5.79356	2.37089	4.44446	4.41355	5.43133		-7.66454	-10.2714	-9.73294	-10.5473		-10.7992	-11.7385	-12.1654		-9.50442		2.85038	3.81404	-0.537449	-1.82648		-0.0567076	-1.65633	-4.92685		-0.827475
-2.4417	-3.12569	-5.44595	-6.22154	-17.653	-5.41706	-2.12691	-6.94593	-13.0139	-2.00791		12.1639	4.53726	4.78641	0.36227	-4.89869	8.34252	4.3051	5.4804	4.79339	6.1589		-8.71342	-11.4732	-11.3423	-11.9594		-12.1764	-13.6275	-14.2122		-10.5661		2.80783	4.1095	-0.995215	-2.23365		0.540386	-1.41237	-5.4496		-0.967774
0.850959	-3.61054	-4.36445	-6.38581	-12.5943	-3.36044	1.12991	-8.26788	-13.3625	-3.34111		13.9801	6.59396	7.12671	2.48265	-2.04937	10.8456	6.66839	7.32298	6.11042	7.31935		-9.2552	-12.5181	-12.7496	-14.504		-13.642	-15.4524	-16.1278		-11.9813		3.1071	4.25456	-1.11952	-2.8207		1.21424	-0.444526	-5.52407		-1.19701
3.20367	-3.3242	-2.19203	-4.28493	-8.87749	-0.338081	3.62204	-7.98516	-12.3618	-3.17379		15.7063	8.62489	9.34306	4.58073	0.556797	13.1713	8.9332	9.49692	7.94583	8.84681		-8.72101	-13.5978	-13.0416	-16.1099		-14.7162	-15.8608	-17.509		-13.3769		3.67094	4.58848	-0.407201	-3.19557		1.91099	0.80982	-5.52337		-1.58307
5.44605	-1.9262	-0.252591	-1.99599	-5.96711	2.04315	5.67118	-6.09482	-10.0706	-1.16865		17.2738	10.4435	11.2852	6.52283	2.78023	15.2672	10.9793	11.5073	9.75514	10.7321		-7.59964	-14.351	-12.4329	-15.6645		-15.2901	-14.7335	-18.1904		-14.1144		4.90592	4.75086	0.821838	-3.14184		2.52038	2.14616	-5.09908		-1.48023
7.51152	0.371395	1.23664	-0.138453	-2.94567	4.36889	7.66661	-3.47997	-7.60472	1.10911		18.779	12.0555	13.1264	8.36264	4.89109	17.2381	12.762	13.3099	11.4829	12.6787		-6.41572	-14.4096	-11.2946	-14.5137		-15.3838	-13.2057	-18.1033		-14.1808		6.36662	4.62733	1.96483	-2.88158		3.18239	3.50957	-4.05021		-1.03068
9.46668	2.65657	2.74662	2.12661	0.0682645	6.56171	9.57139	-1.12065	-5.45892	2.97756		20.2338	13.5656	14.8723	10.1415	7.00663	19.09	14.3395	15.1032	13.1538	14.4589		-5.19046	-14.0373	-10.1864	-13.5159		-14.933	-11.678	-16.917		-13.6414		7.56934	4.23125	2.95198	-2.49501		4.19836	5.12017	-2.72028		-0.454881
11.2819	4.59567	4.36509	4.48482	2.77655	8.681	11.3495	1.12158	-3.48952	5.01711		21.6582	14.9854	16.4302	11.8418	9.06795	20.8273	15.7714	16.8943	14.7773	16.2575		-4.01566	-13.5176	-9.18279	-12.7593		-14.153	-10.0679	-15.0249		-12.5427		8.67237	4.38463	3.95052	-2.06335		5.25111	6.57318	-1.31991		0.246882
12.8791	6.37866	5.9972	6.6361	5.18344	10.6788	12.9789	3.37738	-1.68458	7.05759		22.9886	16.356	17.8404	13.4188	10.9506	22.3927	17.0463	18.6232	16.3149	17.9954		-2.92533	-12.7347	-8.20901	-11.963		-13.4111	-8.51744	-13.1624		-11.3727		9.72181	5.32834	5.11034	-1.40046		6.19272	7.9617	0.186169		1.08522
14.2257	8.09169	7.58879	8.62313	7.33511	12.5584	14.4548	5.58601	-0.0237013	9.11182		24.1766	17.6411	19.1094	14.8344	12.6445	23.8008	18.1057	20.2722	17.8011	19.6425		-1.96581	-11.8312	-7.27873	-10.9211		-12.6337	-7.17425	-11.4532		-10.3021		10.676	6.16974	6.45191	-0.691655		7.12819	9.28613	1.66114		1.98352
15.3017	9.70136	9.10685	10.3641	9.21599	14.2443	15.7611	7.75195	1.5302	11.1567		25.23	18.8168	20.3271	16.0842	14.1419	25.025	18.9448	21.8102	19.2032	21.1787		-1.14518	-10.9192	-6.40434	-9.7197		-11.8646	-6.03364	-9.86912		-9.37679		11.5758	6.90486	7.76578	0.00852527		7.97087	10.6172	3.09906		2.77331
16.1105	11.2333	10.4684	11.8559	10.8229	15.7659	16.7939	9.81622	3.00813	13.053		26.1161	19.8842	21.4004	17.1603	15.4628	26.1014	19.5531	23.2207	20.5174	22.626		-0.46281	-10.0558	-5.57872	-8.51593		-11.0759	-5.08701	-8.41063		-8.61135		12.4022	7.56583	8.98077	0.749055		8.73766	11.7489	4.46815		3.5247
16.6824	12.6365	11.6501	13.1415	12.1178	17.0853	17.5664	11.7219	4.36957	14.7331		26.8383	20.8486	22.4427	18.0737	16.5694	27.0097	19.9543	24.4512	21.7174	23.8699		0.116545	-9.21255	-4.78137	-7.43829		-10.3019	-4.31867	-7.08841		-7.96253		13.1591	8.14313	10.0938	1.44082		9.37433	12.7827	5.71907		4.29232
17.0479	13.877	12.646	14.2431	13.0971	18.1507	18.0487	13.3733	5.58926	16.1503		27.4083	21.7336	23.3385	18.8116	17.4895	27.733	20.1706	25.5039	22.8129	24.9652		0.563411	-8.40055	-4.03132	-6.46472		-9.56181	-3.68458	-5.91612		-7.42563		13.794	8.59876	11.0817	2.13154		9.94655	13.7993	6.85638		4.98175
17.1373	14.9209	13.48	15.1075	13.8088	18.9874	18.2472	14.7506	6.67492	17.3103		27.8613	22.5147	24.1722	19.3897	18.2181	28.2714	20.2342	26.3655	23.7938	25.9026		0.911467	-7.62447	-3.35728	-5.61724		-8.87571	-3.15906	-4.93673		-6.96014		14.377	9.08725	11.9778	2.84032		10.4333	14.6107	7.87133		5.58773
16.9314	15.7468	14.1758	15.7752	14.2307	19.6088	18.14	15.8515	7.60381	18.2504		28.1893	23.1795	24.8357	19.8204	18.7338	28.6672	20.1416	27.0408	24.6389	26.6195		1.18778	-6.90676	-2.78185	-4.85416		-8.23588	-2.72254	-4.11588		-6.51462		14.8952	9.54771	12.805	3.50866		10.8405	15.3821	8.7896		6.08667
16.3441	16.3568	14.7636	16.2231	14.3666	20.0019	17.673	16.7409	8.38217	18.9927		28.409	23.7196	25.3899	20.0971	19.0343	28.9179	19.8929	27.5249	25.3645	27.053		1.38444	-6.26056	-2.25602	-4.18577		-7.59833	-2.36588	-3.39834		-6.05552		15.289	9.95702	13.5765	4.16492		11.1893	16.055	9.58961		6.55006
15.408	16.7561	15.2188	16.4383	14.2091	20.1489	16.8392	17.4251	9.00012	19.5523		28.5252	24.1525	25.8332	20.2162	19.1385	29.0605	19.4602	27.8559	25.9528	27.2896		1.51685	-5.69937	-1.78807	-3.61979		-6.97481	-2.0857	-2.72476		-5.61767		15.5943	10.4338	14.3045	4.74974		11.4527	16.7047	10.2856		6.91443
14.0748	16.9234	15.512	16.3714	13.7856	20.0042	15.6366	17.9226	9.48075	19.9137		28.5449	24.4566	26.1716	20.1993	19.0173	29.1068	18.8654	28.0513	26.426	27.3331		1.57773	-5.20267	-1.37219	-3.13066		-6.3583	-1.90882	-2.1181		-5.20657		15.8144	10.6732	14.9833	5.35965		11.6555	17.2219	10.9273		7.23282
12.3869	16.8604	15.6389	15.9911	13.009	19.5214	14.0109	18.2234	9.77122	20.0467		28.4582	24.6543	26.4408	20.0281	18.6717	29.0588	18.063	28.1389	26.7755	27.1782		1.5835	-4.76141	-0.976145	-2.73796		-5.74693	-1.80528	-1.57258		-4.84749		15.9907	11.0528	15.6039	5.89134		11.7682	17.7126	11.4668		7.45389
10.331	16.5266	15.5745	15.29	11.8526	18.6438	11.9728	18.2961	9.85544	19.8952		28.2568	24.7316	26.6166	19.6792	18.0822	28.8743	17.0667	28.1249	27.0047	26.8525		1.58112	-4.39201	-0.60239	-2.44624		-5.19556	-1.7993	-1.09753		-4.52796		16.146	11.2593	16.1879	6.38583		11.8356	18.0974	11.9083		7.65264
7.96058	15.9298	15.2965	14.2222	10.2755	17.2854	9.4802	18.0896	9.71335	19.4414		27.8843	24.6733	26.714	19.1516	17.2259	28.4875	15.8585	28.0098	27.1149	26.3649		1.56625	-4.02655	-0.260367	-2.22576		-4.66707	-1.8371	-0.672499		-4.20912		16.1283	11.4697	16.7074	6.82537		11.8864	18.4524	12.2973		7.78442
5.27747	15.0552	14.7841	12.7617	8.22416	15.4342	6.58687	17.5662	9.33856	18.6097		27.3108	24.477	26.7353	18.4305	16.0885	27.7882	14.416	27.7724	27.1116	25.6615		1.57806	-3.68393	0.0710865	-2.03165		-4.201	-1.91029	-0.289994		-3.88843		16.1127	11.644	17.1762	7.23566		11.8735	18.7638	12.5861		7.89266
2.32705	13.8976	13.9942	10.9301	5.73104	13.087	3.32092	16.6475	8.68988	17.344		26.4846	24.1243	26.6515	17.5031	14.6439	26.6458	12.7266	27.421	26.9692	24.6696		1.57372	-3.34784	0.401534	-1.87363		-3.77687	-2.03969	0.0182047		-3.58203		16.0079	11.7228	17.5787	7.58613		11.8676	19.0515	12.7942		7.92669
-0.869422	12.4417	12.9523	8.72434	2.84293	10.2491	-0.320486	15.2959	7.79938	15.594		25.3598	23.5794	26.4641	16.3298	12.8508	24.967	10.7961	26.9123	26.6465	23.4434		1.54768	-3.01773	0.716831	-1.73423		-3.35104	-2.18036	0.262086		-3.28461		15.8674	11.7305	17.9626	7.88802		11.8396	19.2739	12.8909		7.98025
-4.27703	10.7011	11.6668	6.16367	-0.404364	7.0067	-4.29628	13.5595	6.66035	13.3899		23.9226	22.7944	26.1088	14.8781	10.6788	22.6589	8.59268	26.1698	26.1049	21.9178		1.49024	-2.69292	1.00434	-1.59008		-2.91212	-2.3203	0.487188		-2.97275		15.6324	11.7298	18.3073	8.14576		11.7971	19.4312	12.8918		8.03401
-7.80649	8.67987	10.1494	3.29432	-3.95911	3.41708	-8.53338	11.3848	5.2589	10.7334		22.1736	21.7359	25.6004	13.1618	8.11929	19.7549	6.11297	25.1531	25.2779	19.858		1.40668	-2.38903	1.29478	-1.4569		-2.47099	-2.47937	0.680989		-2.65469		15.4065	11.5743	18.6084	8.35739		11.7489	19.4828	12.81		8.01839
-11.3446	6.38608	8.40565	0.191844	-7.78425	-0.466238	-12.9216	8.82638	3.58872	7.66995		20.1187	20.3638	24.8433	11.1458	5.12909	16.3046	3.35622	23.7653	24.0881	17.1499		1.27788	-2.06935	1.57368	-1.30159		-2.05668	-2.59773	0.902529		-2.3388		15.1073	11.5078	18.8797	8.57049		11.7355	19.4638	12.6717		8.02061
-14.7605	3.85077	6.46012	-3.0706	-11.8026	-4.56091	-17.2514	5.94582	1.66483	4.31317		17.7953	18.6762	23.8187	8.8178	1.71384	12.3634	0.319011	21.8791	22.4858	13.7599		1.16134	-1.77556	1.79327	-1.15301		-1.66297	-2.73367	1.13567		-2.02645		14.7053	11.3245	19.1023	8.80512		11.7562	19.3804	12.4593		7.98219
-17.9708	1.08196	4.29078	-6.47567	-15.9044	-8.78996	-21.3516	2.74577	-0.480416	0.644816		15.2101	16.6339	22.4338	6.17599	-2.0559	7.96966	-2.96598	19.3783	20.4235	9.85979		1.05642	-1.50914	2.01266	-1.02931		-1.29513	-2.83652	1.39715		-1.70535		14.3147	11.214	19.2632	8.94234		11.7851	19.2033	12.2198		7.92753
-20.9785	-1.87383	1.90989	-9.93609	-19.9909	-13.0207	-25.092	-0.722809	-2.82852	-3.24591		12.3861	14.2307	20.5984	3.22796	-6.13471	3.20148	-6.42878	16.2449	17.8976	5.59165		0.972636	-1.22665	2.2543	-0.885361		-0.95508	-2.92947	1.64287		-1.38229		13.839	11.037	19.3832	9.14013		11.8916	19.0454	11.9391		7.91747
-23.7475	-4.96743	-0.678036	-13.3886	-23.9162	-17.0458	-28.4237	-4.43064	-5.34332	-7.33502		9.34053	11.4733	18.3219	0.00744107	-10.404	-1.82442	-9.94975	12.5387	14.9379	1.0167		0.930841	-0.961274	2.45848	-0.725013		-0.590097	-2.9834	1.89766		-1.06219		13.3822	10.8659	19.4562	9.3556		12.027	18.7949	11.6647		7.83239
-26.1658	-8.15255	-3.44564	-16.7417	-27.5123	-20.7065	-31.3165	-8.30851	-7.97233	-11.5499		6.06159	8.35748	15.6268	-3.39997	-14.7195	-6.87042	-13.4363	8.36652	11.5778	-3.90279		0.921393	-0.712104	2.67471	-0.555963		-0.200975	-2.99358	2.12387		-0.779936		12.8966	10.808	19.4642	9.58364		12.1369	18.5547	11.3481		7.69748
-28.1251	-11.3557	-6.36089	-19.8921	-30.6903	-23.9569	-33.634	-12.2459	-10.633	-15.7652		2.60644	4.90057	12.4568	-6.89383	-18.9014	-11.657	-16.7681	3.87061	7.84652	-8.85328		0.943032	-0.415969	2.85206	-0.337359		0.213041	-2.9667	2.35206		-0.475981		12.4239	10.6135	19.4144	9.77631		12.3225	18.1872	11.0134		7.59338
-29.4705	-14.5508	-9.35084	-22.7258	-33.3306	-26.8298	-35.2303	-16.1335	-13.2352	-19.8646		-0.972846	1.14049	8.8844	-10.3498	-22.745	-15.9454	-19.8476	-0.774967	3.80239	-13.6841		1.04117	-0.108162	3.00816	-0.0899162		0.654115	-2.88755	2.56458		-0.219541		11.9067	10.4221	19.3186	9.9602		12.531	17.8205	10.7239		7.55765
-30.0028	-17.6599	-12.3632	-25.1096	-35.3597	-29.3389	-36.0686	-19.8646	-15.6761	-23.6903		-4.57344	-2.8513	4.88226	-13.5926	-26.1003	-19.6157	-22.6378	-5.47432	-0.459033	-18.3485		1.14856	0.199759	3.15104	0.196904		1.12496	-2.73127	2.81337		0.0945358		11.4128	10.1438	19.1666	10.154		12.7802	17.4436	10.4169		7.50221
-29.7267	-20.6043	-15.2931	-26.9505	-36.8042	-31.4798	-36.2573	-23.4347	-17.8361	-27.2134		-8.09749	-6.97077	0.487427	-16.5006	-28.8625	-22.6221	-25.0795	-10.0656	-4.82793	-22.6477		1.30176	0.519309	3.29614	0.526943		1.62022	-2.52363	3.12531		0.433894		11.0378	9.8038	18.9848	10.2733		13.1057	17.0265	10.1063		7.47184
-28.9842	-23.3363	-18.0547	-28.2728	-37.7104	-33.1197	-35.9559	-26.675	-19.6591	-30.3792		-11.4755	-11.0805	-4.24527	-18.9888	-31.0413	-24.9008	-27.1066	-14.4269	-9.17854	-26.452		1.46976	0.857598	3.46134	0.900209		2.14851	-2.23432	3.46458		0.789111		10.6819	9.56225	18.7503	10.4088		13.3966	16.472	9.82592		7.44395
-28.0849	-25.8032	-20.5816	-29.2076	-38.0852	-34.0209	-35.3173	-29.5404	-21.1044	-33.0873		-14.6025	-15.0206	-9.20189	-20.9603	-32.6555	-26.3278	-28.6311	-18.4312	-13.3612	-29.7891		1.67473	1.20472	3.64969	1.29959		2.7143	-1.89295	3.83451		1.14583		10.2716	9.2434	18.4498	10.5052		13.6918	16.1174	9.53624		7.4225
-27.2019	-27.9272	-22.8297	-29.7573	-37.9178	-34.0405	-34.4956	-32.0281	-22.2345	-35.2082		-17.402	-18.6408	-14.184	-22.4339	-33.7259	-26.8236	-29.6179	-22.0067	-17.2661	-32.5258		1.89593	1.5697	3.86879	1.73225		3.30687	-1.50639	4.23819		1.53803		9.95564	8.93182	18.0713	10.5579		13.9474	15.6785	9.28743		7.40027
-26.3816	-29.6268	-24.8085	-29.7564	-37.2605	-33.3026	-33.6028	-34.1522	-23.1097	-36.6681		-19.7186	-21.8295	-18.9799	-23.4598	-34.3017	-26.4663	-30.1013	-24.9824	-20.8244	-34.3388		2.10983	1.9585	4.1091	2.1907		3.91413	-1.08971	4.68379		1.96785		9.68697	8.57709	17.5839	10.5904		14.1965	15.0241	9.05377		7.36344
-25.5571	-30.8667	-26.5709	-29.0685	-36.2345	-32.0239	-32.7033	-35.8534	-23.8468	-37.4665		-21.4052	-24.4625	-23.4792	-24.0611	-34.4752	-25.4191	-30.1271	-27.2019	-24.0286	-35.0771		2.31723	2.37555	4.33605	2.66394		4.52175	-0.632272	5.20225		2.41997		9.41981	8.16517	16.9387	10.5782		14.4951	14.5566	8.83787		7.29636
-24.6955	-31.6258	-28.1732	-27.8758	-35.0119	-30.4649	-31.8253	-37.102	-24.5126	-37.7428		-22.2983	-26.5506	-27.4944	-24.2295	-34.318	-23.8929	-29.783	-28.6603	-26.8104	-35.0194		2.51733	2.81294	4.51714	3.1243		5.07214	-0.206964	5.75121		2.89813		9.19442	7.77324	16.0877	10.5357		14.7195	14.0652	8.69609		7.19014
-23.7786	-31.9605	-29.6527	-26.4188	-33.7141	-28.7334	-30.9693	-37.8572	-25.1227	-37.6255		-22.4721	-28.1079	-30.7926	-24.0148	-33.8634	-22.0968	-29.1443	-29.382	-29.0838	-34.4106		2.69313	3.25174	4.61698	3.55281		5.51975	0.146112	6.34117		3.37267		9.04331	7.25933	14.9825	10.44		14.8649	13.4975	8.54999		7.06164
-22.7993	-31.9349	-30.9399	-24.883	-32.4005	-26.9656	-30.1089	-38.1808	-25.5292	-37.2825		-22.087	-29.0555	-33.1955	-23.495	-33.1827	-20.3072	-28.2992	-29.3636	-30.8442	-33.6045		2.80203	3.67885	4.63225	3.88449		5.81583	0.394199	6.85495		3.82083		8.97059	6.97758	13.5769	10.3283		14.9703	12.8724	8.33508		6.9104
-21.7987	-31.71	-31.8217	-23.4109	-31.1369	-25.2458	-29.2142	-38.1487	-25.6083	-36.8171		-21.4126	-29.447	-34.7716	-22.7891	-32.311	-18.6479	-27.2937	-28.6916	-32.0102	-32.7086		2.84226	4.06407	4.54204	4.12331		6.03143	0.493733	7.27497		4.21529		8.8602	6.26298	11.844	10.175		14.9252	12.2571	8.09758		6.58776
-20.8349	-31.3594	-32.11	-22.0504	-29.947	-23.6185	-28.3199	-37.8898	-25.296	-36.2592		-20.6221	-29.4027	-35.432	-21.9437	-31.2872	-17.1488	-26.2086	-27.552	-32.5717	-31.7498		2.75857	4.37385	4.38993	4.2921		6.08514	0.39122	7.60652		4.47966		8.76074	5.72531	9.71819	9.93236		14.7645	11.5297	7.75271		6.18918
-19.9288	-30.9985	-31.7275	-20.815	-28.8883	-22.128	-27.4522	-37.4231	-24.618	-35.6645		-19.8392	-29.0212	-35.4038	-21.0656	-30.1729	-15.8091	-25.0485	-26.1227	-32.4991	-30.7898		2.54014	4.66903	4.25805	4.32994		5.93472	0.0485025	7.77648		4.63832		8.76332	5.39139	7.22039	9.60706		14.485	10.7635	7.28992		5.59596
-19.1032	-30.6231	-30.8571	-19.6995	-28.0031	-20.7849	-26.6044	-36.8702	-23.7408	-35.0102		-19.0482	-28.3703	-34.7952	-20.1872	-28.9938	-14.5751	-23.8569	-24.5404	-31.8658	-29.8455		2.18746	4.86677	4.02803	4.2061		5.61848	-0.546523	7.73752		4.59566		8.68106	4.92489	4.36913	9.19149		13.9886	9.9189	6.64649		4.84083
-18.3284	-30.3059	-29.6332	-18.7017	-27.2768	-19.5477	-25.7171	-36.2486	-22.8168	-34.3643		-18.2783	-27.5253	-33.7791	-19.3516	-27.8022	-13.4082	-22.6316	-22.9453	-30.8176	-28.8945		1.67916	4.94722	3.63718	3.95226		5.09872	-1.38539	7.50867		4.37187		8.59309	4.31673	1.17913	8.71194		13.2148	9.01564	5.8138		3.9153
-17.5654	-29.9231	-28.1759	-17.8037	-26.6804	-18.3698	-24.7911	-35.6622	-21.9108	-33.6808		-17.4768	-26.5547	-32.4698	-18.5697	-26.6046	-12.243	-21.3789	-21.419	-29.447	-28.072		1.03299	4.89651	3.04025	3.50055		4.4289	-2.49173	7.00444		3.90462		8.46163	3.60903	-2.30157	8.1153		12.1823	7.95841	4.74987		2.73115
-16.7889	-29.4897	-26.5926	-17.0063	-26.1504	-17.2131	-23.7773	-35.048	-21.0446	-32.9365		-16.6731	-25.4567	-31.0823	-17.8086	-25.4054	-11.0446	-20.1065	-19.9523	-27.8244	-27.4271		0.107475	4.64105	2.24354	2.77074		3.58214	-3.8525	6.25238		3.20298		8.31867	2.81239	-6.03662	7.38767		10.8953	6.77515	3.41676		1.298
-15.9911	-28.9826	-24.9402	-16.2801	-25.6509	-16.066	-22.7151	-34.4049	-20.1257	-32.1094		-15.8348	-24.2659	-29.5303	-17.0367	-24.1877	-9.8233	-18.8312	-18.5205	-26.0522	-27.0733		-1.14082	4.13677	1.12928	1.74426		2.47374	-5.46626	5.24875		2.20105		8.06225	1.74155	-9.95204	6.48293		9.16257	5.56687	1.81384		-0.541685
-15.1765	-28.325	-23.2862	-15.5958	-25.1577	-14.9475	-21.6131	-33.6551	-19.0155	-31.1632		-14.9593	-22.984	-27.8554	-16.2206	-22.9423	-8.56788	-17.5575	-17.1324	-24.2	-26.7928		-2.73906	3.3407	-0.34902	0.318799		1.02986	-7.33632	3.93131		0.841605		7.7185	0.343296	-13.9157	5.30894		7.09382	4.06063	-0.124239		-2.66789
-14.3791	-27.4984	-21.7085	-14.9625	-24.6139	-13.893	-20.5013	-32.8131	-17.526	-30.1098		-14.0062	-21.5938	-26.0783	-15.3324	-21.6802	-7.33851	-16.3216	-15.7369	-22.3276	-26.4715		-4.65878	2.22707	-2.33887	-1.58871		-0.799538	-9.5286	2.25847		-0.945881		7.26854	-1.27238	-17.8748	3.94593		4.73708	2.46504	-2.30253		-5.20827
-13.5572	-26.5226	-20.2856	-14.3863	-23.9854	-12.8883	-19.3479	-31.9164	-15.7774	-28.9642		-12.981	-20.1062	-24.2712	-14.3727	-20.4312	-6.16765	-15.1405	-14.2788	-20.4497	-25.9424		-6.74753	0.700152	-4.81468	-3.94408		-3.04063	-11.8937	0.161291		-3.22339		6.64763	-3.0287	-21.6919	2.40419		2.14795	0.697288	-4.83569		-8.18751
-12.7494	-25.3968	-19.0067	-13.8521	-23.2962	-11.8843	-18.1179	-31.0343	-14.0474	-27.7801		-11.8486	-18.5127	-22.4582	-13.3603	-19.2364	-5.09034	-14.1112	-12.8445	-18.6003	-25.4537		-8.86455	-1.15266	-7.81257	-6.43605		-5.37866	-14.259	-2.27886		-5.98027		5.68952	-5.42867	-25.1723	0.570437		-0.584532	-1.21635	-7.69026		-11.5266
-11.9079	-24.1512	-17.7178	-13.3329	-22.5768	-10.8599	-16.809	-30.213	-12.3917	-26.5788		-10.6332	-16.8239	-20.6391	-12.336	-18.1603	-4.16888	-13.2254	-11.4485	-16.7875	-25.1793		-11.0564	-3.22855	-10.9764	-8.85246		-7.6436	-16.5853	-5.02462		-9.1512		4.72725	-7.56494	-28.1324	-1.49279		-3.15014	-3.24797	-10.726		-15.0621
-11.025	-22.7955	-16.374	-12.8137	-21.8611	-9.85748	-15.4621	-29.4073	-10.7915	-25.2874		-9.40238	-15.0769	-18.8517	-11.3816	-17.3165	-3.40909	-12.5095	-10.2246	-15.038	-25.2745		-13.3669	-5.53582	-14.219	-11.2301		-9.77777	-18.8949	-7.78553		-12.5302		3.55198	-10.154	-30.4315	-3.79192		-5.68188	-5.40064	-14.034		-18.7923
-10.143	-21.3491	-15.0191	-12.302	-21.1886	-8.93067	-14.1807	-28.5505	-9.26431	-23.8656		-8.19059	-13.2925	-17.1275	-10.5565	-16.8296	-2.82312	-11.9829	-9.22235	-13.3765	-25.5962		-15.7165	-7.91628	-17.5156	-13.5444		-11.9473	-21.303	-10.5406		-16.0058		2.16599	-12.4036	-31.9425	-6.13626		-8.24611	-7.79673	-17.4701		-22.5785
-9.27133	-19.7978	-13.6926	-11.812	-20.5777	-8.1652	-13.042	-27.5773	-7.77718	-22.3105		-7.01385	-11.5041	-15.4619	-9.92885	-16.6608	-2.40122	-11.5543	-8.5363	-11.8473	-25.7734		-17.7979	-10.4876	-20.8172	-15.8835		-14.3034	-23.839	-13.3107		-19.5697		0.546278	-14.6883	-32.3856	-8.485		-11.1581	-10.1646	-20.7629		-25.8974
-8.46863	-18.1274	-12.4379	-11.3737	-20.1299	-7.58978	-12.0553	-26.4732	-6.35774	-20.5943		-5.88147	-9.73731	-13.8669	-9.46836	-16.7754	-2.07744	-11.1665	-8.22731	-10.4421	-25.711		-18.9054	-13.1992	-23.9401	-18.2949		-16.8023	-26.1617	-16.1634		-23.215		-1.19974	-17.4659	-31.6771	-10.5932		-13.7959	-12.5725	-23.7195		-28.5504
-7.73801	-16.3145	-11.2918	-10.9763	-19.8717	-7.20544	-11.1831	-25.2035	-5.02383	-18.7973		-4.80154	-8.00686	-12.3278	-9.22415	-17.1352	-1.80413	-10.7521	-8.16844	-9.18197	-25.298		-18.4395	-15.965	-26.3443	-20.3922		-18.7677	-27.6873	-19.2973		-26.9122		-3.04632	-20.48	-29.7223	-12.4737		-15.4875	-14.7637	-26.1796		-30.5243
-7.02227	-14.4177	-10.2443	-10.611	-19.6912	-6.97038	-10.3448	-23.8181	-3.7975	-16.966		-3.76397	-6.32776	-10.8131	-9.15509	-17.6399	-1.54406	-10.2651	-8.18987	-8.02713	-24.6371		-16.865	-17.9612	-26.92	-21.1367		-19.2717	-27.6773	-22.7099		-30.2964		-4.87153	-23.4768	-26.8715	-13.9548		-15.8905	-16.8131	-27.9029		-31.262
-6.34256	-12.4986	-9.24969	-10.2596	-19.5	-6.85505	-9.47069	-22.4259	-2.68023	-15.1158		-2.75794	-4.71825	-9.35125	-9.21418	-18.1209	-1.23755	-9.69957	-8.21115	-7.00317	-23.6338		-14.9909	-18.0837	-25.3422	-19.9501		-18.3036	-26.2312	-25.6285		-32.2342		-6.36183	-26.5133	-23.6525	-14.678		-15.3403	-18.8305	-28.952		-30.3793
-5.68002	-10.6461	-8.27425	-9.89816	-19.1605	-6.76149	-8.55044	-21.0958	-1.69443	-13.2805		-1.78306	-3.16968	-7.94531	-9.30357	-18.4607	-0.896135	-9.03227	-8.20407	-6.08875	-22.3602		-13.2824	-16.818	-22.6626	-17.8461		-16.6552	-24.0308	-26.95		-31.8203		-7.70629	-28.0445	-20.3432	-14.3235		-14.2995	-20.9965	-28.8012		-28.6951
-5.0174	-8.94714	-7.29161	-9.50728	-18.6415	-6.62221	-7.63944	-19.8379	-0.794064	-11.4685		-0.81752	-1.68356	-6.56519	-9.33324	-18.5775	-0.530356	-8.27959	-8.03386	-5.22533	-20.6474		-11.8529	-15.1159	-19.9508	-15.9203		-15.0002	-21.6193	-26.5421		-29.6257		-8.79444	-27.2639	-17.1163	-13.0727		-13.2258	-23.7095	-27.383		-26.379
-4.33295	-7.41683	-6.28325	-9.057	-17.8664	-6.39716	-6.78052	-18.6715	0.0276749	-9.63796		0.126624	-0.290217	-5.27793	-9.19505	-18.4304	-0.0591246	-7.44745	-7.73461	-4.33767	-18.4923		-10.6818	-13.5711	-17.6879	-14.652		-13.6972	-19.2476	-24.8807		-26.6105		-9.43114	-25.3044	-13.9531	-11.4458		-11.8843	-26.0136	-25.0201		-23.5103
-3.66413	-6.02331	-5.34165	-8.56238	-16.9358	-6.08473	-6.01759	-17.553	0.780828	-7.83683		1.06281	0.999202	-4.07923	-8.88523	-17.9958	0.460949	-6.54029	-7.28063	-3.39577	-16.1079		-9.6641	-12.3788	-16.0508	-13.979		-12.741	-17.1543	-22.8216		-23.4663		-9.23594	-22.8384	-10.9113	-9.94609		-9.78298	-26.2526	-22.2467		-20.4061
-3.00522	-4.74328	-4.4555	-8.00873	-15.8715	-5.68768	-5.33623	-16.4643	1.45378	-6.07623		1.99161	2.16085	-2.97782	-8.38332	-17.2249	1.03012	-5.59425	-6.68321	-2.42746	-13.7272		-8.71177	-11.4312	-14.8854	-13.6228		-12.0368	-15.3603	-20.8763		-20.5307		-8.41618	-20.2335	-7.99783	-8.75109		-7.64178	-25.0133	-19.4929		-17.4323
-2.40126	-3.55653	-3.66857	-7.42948	-14.8376	-5.31927	-4.81236	-15.3569	2.02954	-4.38245		2.89611	3.22367	-1.96622	-7.68345	-16.1503	1.64055	-4.64998	-5.93648	-1.40196	-11.0954		-7.78456	-10.6523	-13.8853	-13.3074		-11.4607	-13.839	-19.2827		-17.9528		-7.28359	-17.7252	-5.27464	-7.79871		-5.78111	-22.9522	-17.1646		-14.7006
-1.92028	-2.45112	-2.96088	-6.88608	-13.9653	-4.99502	-4.39649	-14.2326	2.47262	-2.87774		3.76184	4.21969	-1.01701	-6.85555	-14.8419	2.28829	-3.68979	-5.07166	-0.343936	-8.39961		-6.86448	-9.85349	-12.9051	-12.841		-10.8856	-12.5201	-18.0267		-15.7176		-6.12784	-15.1953	-2.75962	-7.03182		-4.00529	-20.5662	-15.1614		-11.9454
-1.55837	-1.44838	-2.3449	-6.39855	-13.3096	-4.70838	-4.04957	-13.1342	2.7506	-1.5522		4.58048	5.10909	-0.157916	-5.96624	-13.369	2.96235	-2.70589	-4.06238	0.739479	-5.79021		-5.88862	-9.07519	-11.9267	-12.2475		-10.1866	-11.4078	-17.0355		-13.8279		-5.06052	-12.9167	-0.547603	-6.36221		-2.41465	-18.1738	-13.3542		-9.21302
-1.32341	-0.539753	-1.81017	-5.98025	-12.8861	-4.45619	-3.76156	-12.1122	2.88712	-0.431462		5.35847	5.9141	0.643664	-5.02235	-11.7767	3.62501	-1.71273	-2.92194	1.76184	-3.43911		-4.89804	-8.25269	-10.9225	-11.6198		-9.32944	-10.4502	-16.2539		-12.2566		-4.01677	-10.6681	1.35142	-5.572		-0.830878	-15.8482	-11.742		-6.66971
-1.23091	0.259691	-1.34987	-5.62921	-12.572	-4.27459	-3.53422	-11.2152	2.86191	0.431377		6.06859	6.64917	1.39954	-4.09756	-10.1725	4.17412	-0.709705	-1.6382	2.72887	-1.36742		-3.9474	-7.383	-9.9763	-11.0723		-8.42043	-9.67791	-15.5071		-10.9004		-3.05746	-8.3891	2.93065	-4.76093		0.565747	-13.7356	-10.1946		-4.45577
-1.29054	0.939604	-0.986762	-5.35432	-12.3366	-4.09861	-3.35113	-10.4183	2.6802	1.06687		6.70494	7.30785	2.02585	-3.23977	-8.67493	4.53008	0.287912	-0.310064	3.60524	0.389983		-3.13877	-6.54187	-9.15203	-10.6264		-7.58155	-9.16168	-14.6486		-9.55925		-2.1328	-6.13773	4.15243	-3.84255		1.80799	-11.6858	-8.62025		-2.49761
-1.44875	1.49763	-0.707405	-5.13261	-12.1739	-3.91682	-3.21154	-9.71029	2.3083	1.47744		7.26455	7.88694	2.56624	-2.49788	-7.34788	4.71545	1.27953	1.03574	4.35678	1.64088		-2.46869	-5.77606	-8.49302	-10.2976		-6.90058	-8.85475	-13.6144		-8.26361		-1.2019	-3.8547	5.11265	-2.94212		2.97049	-9.6623	-6.85839		-0.845437
-1.66855	1.931	-0.516257	-4.94686	-12.099	-3.74127	-3.14744	-9.0747	1.78364	1.70741		7.75296	8.38898	2.99684	-1.91439	-6.25467	4.82401	2.21304	2.32856	4.9315	2.34145		-1.94344	-5.10283	-8.00208	-10.0261		-6.42894	-8.77163	-12.5209		-7.1283		-0.211519	-1.59231	5.82408	-2.08624		4.01277	-7.90645	-5.24208		0.487941
-1.91297	2.24157	-0.387125	-4.83589	-12.1587	-3.59005	-3.18723	-8.57661	1.08522	1.75053		8.15432	8.8067	3.27688	-1.4661	-5.36286	4.88905	3.09629	3.50619	5.33463	2.69287		-1.53335	-4.55282	-7.63858	-9.84365		-6.08316	-8.87108	-11.4756		-6.24486		0.8508	0.443638	6.34905	-1.26541		4.8701	-6.24661	-3.73823		1.46805
-2.19357	2.43469	-0.326207	-4.82551	-12.3334	-3.44581	-3.36056	-8.19774	0.222052	1.63481		8.48768	9.13438	3.44181	-1.12858	-4.71272	4.93335	3.88963	4.48548	5.58785	2.74462		-1.24777	-4.15893	-7.35709	-9.75284		-5.83216	-9.09779	-10.4165		-5.64147		1.92214	2.1457	6.68168	-0.54756		5.35725	-4.61848	-2.40413		2.18814
-2.49013	2.52687	-0.313183	-4.90549	-12.6492	-3.38454	-3.66246	-7.91275	-0.796927	1.38911		8.76192	9.37065	3.47076	-0.869515	-4.29683	4.96279	4.58224	5.28923	5.70414	2.59914		-1.06432	-3.94204	-7.15328	-9.72883		-5.6217	-9.44929	-9.48123		-5.32851		2.86591	3.35355	6.82799	0.0347152		5.64156	-2.89333	-1.18769		2.65976
-2.77841	2.51842	-0.378257	-5.04341	-13.1078	-3.48022	-4.06125	-7.72678	-1.98071	1.01097		8.99945	9.52422	3.37014	-0.676816	-4.06429	4.96512	5.1998	5.93439	5.71656	2.32695		-0.99732	-3.90708	-7.02683	-9.77609		-5.64011	-9.93074	-8.78649		-5.23197		3.6619	4.3375	6.78497	0.566519		5.80501	-1.10836	-0.166901		2.93864
-3.04575	2.43358	-0.501666	-5.18731	-13.7099	-3.7053	-4.55416	-7.64105	-3.27441	0.56338		9.19931	9.59766	3.16643	-0.539815	-3.98144	4.95858	5.73002	6.4734	5.65359	1.98667		-1.08385	-4.05867	-7.02436	-9.89577		-5.73319	-10.5222	-8.35393		-5.32113		4.39161	5.17839	6.49676	1.02257		5.96161	0.623245	0.713332		3.07981
-3.28459	2.27814	-0.688651	-5.30038	-14.4423	-4.09082	-5.04235	-7.6741	-4.64599	0.0801173		9.37817	9.5839	2.8978	-0.432189	-4.0154	4.93644	6.19461	6.95933	5.53717	1.6366		-1.31576	-4.36035	-7.13231	-10.0748		-6.06336	-11.2352	-8.18757		-5.62959		4.99462	5.96767	5.93935	1.42027		6.01117	2.22823	1.41713		3.04124
-3.48921	2.073	-0.919058	-5.35723	-15.3308	-4.57359	-5.47897	-7.81521	-6.01166	-0.374716		9.55126	9.49098	2.57429	-0.345663	-4.10704	4.89049	6.58909	7.38866	5.37194	1.29622		-1.68761	-4.85033	-7.42011	-10.3126		-6.68927	-12.0432	-8.27687		-6.1112		5.56398	6.45313	5.14906	1.64956		6.08497	3.48306	1.94289		2.73843
-3.65681	1.83278	-1.16648	-5.36531	-16.341	-5.05216	-5.79286	-8.07573	-7.33842	-0.799361		9.72665	9.32994	2.21162	-0.27374	-4.2759	4.8139	6.91852	7.74554	5.17922	1.03041		-2.21672	-5.49639	-7.86222	-10.6382		-7.61945	-12.8785	-8.60621		-6.78975		5.97867	6.77357	4.21724	1.79863		6.19155	4.56956	2.34003		2.28365
-3.78798	1.55839	-1.38493	-5.31085	-17.4231	-5.43261	-5.9162	-8.37537	-8.53402	-1.09364		9.90739	9.10743	1.86686	-0.224815	-4.53657	4.70871	7.1789	8.0207	4.97345	0.744106		-2.89298	-6.23015	-8.47116	-11.0305		-8.83979	-13.6161	-9.24554		-7.58876		6.38371	6.85702	3.23964	1.89053		6.26404	5.55507	2.55978		1.70489
-3.86362	1.27346	-1.53705	-5.18581	-18.5293	-5.66681	-5.86926	-8.66523	-9.54214	-1.28965		10.1003	8.82079	1.53987	-0.191067	-4.89387	4.56708	7.35732	8.17169	4.76758	0.470581		-3.63696	-6.97767	-9.15029	-11.44		-10.0214	-14.0757	-10.1781		-8.31477		6.6837	6.73915	2.33951	1.91843		6.36579	6.67881	2.60621		1.0239
-3.88167	0.955682	-1.62629	-4.97677	-19.5857	-5.72076	-5.65616	-8.85216	-10.315	-1.34777		10.3014	8.47607	1.22353	-0.172782	-5.3207	4.38417	7.44641	8.2007	4.56627	0.155368		-4.35714	-7.64635	-9.70362	-11.7101		-10.9146	-14.1176	-11.1762		-8.86448		6.91585	6.52377	1.60373	1.88189		6.48165	7.85737	2.58173		0.350017
-3.76748	0.667938	-1.63819	-4.69681	-20.5411	-5.62445	-5.34264	-8.85984	-10.8515	-1.28055		10.5053	8.06318	0.956253	-0.163509	-5.78283	4.17033	7.43666	8.12328	4.36706	-0.130662		-4.99493	-8.18578	-10.005	-11.7851		-11.4025	-13.8409	-11.9143		-9.12382		7.02728	6.18453	1.0786	1.87542		6.56735	8.98355	2.49296		-0.230425
-3.53931	0.405823	-1.57856	-4.3326	-21.3852	-5.38434	-5.00843	-8.60552	-11.1782	-1.13748		10.7148	7.60002	0.738382	-0.17361	-6.2572	3.95965	7.32492	7.95467	4.18165	-0.305785		-5.54111	-8.55662	-10.0411	-11.7043		-11.5248	-13.2966	-12.2481		-9.06336		7.06857	5.55884	0.797682	1.79057		6.64013	9.92733	2.36978		-0.564489
-3.24009	0.184814	-1.43982	-3.81767	-22.105	-5.07144	-4.67527	-8.04455	-11.3637	-0.883689		10.9271	7.10472	0.55335	-0.205568	-6.70252	3.76859	7.1185	7.70098	4.0128	-0.385714		-5.90896	-8.73993	-9.93271	-11.4711		-11.4179	-12.6793	-12.2222		-8.83992		7.14084	4.61657	0.6662	1.82691		6.61608	10.655	2.20462		-0.490044
-2.90521	0.00473493	-1.26912	-3.21202	-22.6891	-4.68537	-4.29997	-7.25233	-11.5585	-0.656693		11.1509	6.56393	0.385348	-0.267077	-7.12421	3.61877	6.81192	7.40357	3.85754	-0.315322		-6.03505	-8.75524	-9.7781	-11.0636		-11.0793	-12.0543	-11.8948		-8.57812		7.20869	3.43309	0.67815	1.91201		6.44192	11.2198	2.01389		0.0129188
-2.58195	-0.171933	-1.05325	-2.5638	-23.1378	-4.2924	-3.81629	-6.41286	-11.7613	-0.37059		11.3615	6.02545	0.217891	-0.397304	-7.52558	3.52936	6.39478	7.06335	3.7243	-0.192795		-5.92136	-8.62942	-9.47197	-10.4126		-10.562	-11.4297	-11.2268		-8.37616		7.30841	2.30426	0.779934	2.01586		6.26319	11.5917	1.90577		0.640999
-2.28892	-0.304933	-0.827578	-1.95634	-23.4964	-3.85217	-3.16778	-5.57815	-11.9438	0.0466013		11.5477	5.51196	0.0630216	-0.586564	-7.92503	3.50161	5.84727	6.74483	3.6249	-0.0407608		-5.69865	-8.35625	-8.9829	-9.5992		-10.0384	-10.9005	-10.1423		-8.18356		7.47857	1.41476	0.971692	2.07218		6.25054	11.8505	1.848		1.29308
-2.02487	-0.390374	-0.613151	-1.42983	-23.7826	-3.37632	-2.34313	-4.77724	-12.0171	0.579407		11.7205	4.99955	-0.0567132	-0.827288	-8.3135	3.52362	5.14485	6.47093	3.54274	0.091358		-5.58472	-7.91575	-8.53712	-8.74132		-9.68942	-10.4231	-8.70466		-7.82749		7.7006	0.920224	1.22587	1.9527		6.51758	11.7969	1.92431		1.99313
-1.85008	-0.383985	-0.375695	-0.975258	-23.9768	-2.89557	-1.43151	-3.96636	-11.8781	1.21706		11.8372	4.47876	-0.158976	-1.13621	-8.69631	3.56963	4.28486	6.2524	3.49195	0.229764		-5.6924	-7.52113	-8.21023	-8.12516		-9.46402	-10.0562	-7.63303		-7.3671		8.06596	0.18296	1.47485	1.58909		6.88998	11.0256	2.03336		2.88334
-1.77252	-0.394282	-0.186969	-0.818212	-24.0987	-2.48927	-0.586679	-3.14371	-11.6116	1.9264		11.9079	3.92441	-0.231934	-1.51373	-9.10397	3.60825	3.2349	6.09283	3.45904	0.24291		-5.74569	-7.27327	-7.90352	-8.01667		-9.26113	-9.70181	-7.49147		-6.8078		8.38901	-0.783529	1.75167	0.863595		7.25423	9.40915	2.19307		3.97156

## Sheet: Ankle Moment
Running											Running											Walking											Walking
Constant Speed											Accelerating											Constant Speed											Accelerating
1	2	3	4	5	6	7	8	9	10		1	2	3	4	5	6	7	8	9	10		1	2	3	4	5	6	7	8	9	10		1	2	3	4	5	6	7	8	9	10
5.52833	4.49515	5.95826	4.29573	3.01525	1.9989	1.3031	3.86199	2.18192	2.71596		3.04339	1.88777	0.628937	2.49123	2.08776	-0.779015	0.392949	0.812944	2.2976	1.21959		0.533608	3.43833	1.15506	1.86821		0.540109	0.697927	1.63543		1.20459		0.589321	1.07391	1.99067	1.28765		0.244917	-0.412233	1.22279		0.920793
1.93771	4.25013	2.69384	0.73616	-4.58769	-1.84341	-1.43622	2.15318	6.80007	0.152139		5.4691	2.42256	-0.618449	4.38381	3.56638	1.8258	5.41778	2.14306	2.72103	2.77706		1.8698	2.1054	8.38823	-0.516098		-0.509648	9.52982	4.0668		-3.22083		0.207372	0.0761291	1.9305	1.57413		0.786704	-0.687499	1.05668		1.19865
-2.47878	2.97314	-3.46174	-2.33329	10.4994	-5.14849	-1.35613	-0.924905	6.82223	-3.76044		12.0627	6.23678	3.02167	7.33854	9.90331	13.713	29.2394	6.42779	2.36312	6.27818		-5.26769	-0.827592	-16.8789	-2.29158		-1.2612	-8.9212	-3.34348		-0.530326		2.07715	0.242813	0.890718	1.44832		3.25649	0.18765	1.8976		2.24773
14.7852	1.23563	-6.30032	-8.13009	36.7206	-2.55537	10.9394	-2.84717	7.72266	-6.54132		17.0773	13.4978	12.8134	7.02171	22.6117	22.8726	23.3652	8.68099	12.0046	10.4551		-5.89246	-4.23316	-20.1307	-5.21827		-4.94118	-8.06192	-5.56629		-4.37643		3.20355	-0.0270178	-1.10092	0.179957		3.73024	1.68019	1.08857		1.50945
38.8092	1.52967	-0.413039	-10.1495	55.6411	7.83564	23.1603	-4.65056	16.6068	-6.65683		25.8142	25.5423	24.8866	15.8734	41.2681	32.3154	16.0636	15.899	14.8445	17.7343		-6.70013	-7.56036	-23.101	-10.7967		-8.74532	-7.8213	-7.51182		-8.87038		3.66423	-0.0287419	-6.58914	-2.37311		3.49596	3.10096	-1.4676		-1.18103
48.6	6.22495	12.1149	-8.59019	73.0656	15.5927	33.039	-6.97503	45.0939	-4.44911		38.1757	38.1585	36.425	32.0097	60.8984	44.8213	29.778	23.5355	19.4258	27.2043		-3.90428	-9.50172	-25.7253	-14.4748		-9.00012	-4.74239	-8.64054		-10.0453		5.07171	1.06358	-7.15812	-4.80383		2.70962	3.00816	-3.65002		-3.63577
74.1496	18.1134	25.9439	2.4563	98.5243	27.5641	50.5745	-4.53404	92.3003	2.30617		53.6691	50.404	46.9406	49.1501	81.6122	57.2501	53.3815	29.6062	26.8789	38.1736		2.79707	-9.17719	-23.3789	-11.6532		-6.83191	1.67589	-8.42148		-9.11011		8.09518	2.77388	-2.92993	-5.72516		3.16979	4.15908	-3.73224		-3.42285
102.92	36.2632	42.1465	19.0508	126.577	45.3288	70.2699	3.77899	119.795	11.3555		68.9402	63.2741	56.9646	66.0992	101.876	69.2004	78.7399	36.4472	36.45	49.9311		10.6954	-6.53843	-17.6767	-6.40948		-4.81443	7.01584	-7.20854		-6.33188		10.9685	2.68141	1.25159	-4.64847		4.88594	5.59901	-1.33742		-1.701
124.847	57.1241	56.3543	37.2259	158.138	66.2028	94.7599	15.5065	130.117	22.4701		83.443	77.0452	67.9683	82.3809	124.981	82.7824	101.469	46.4432	47.1832	61.1417		18.1661	-2.21856	-10.1855	0.461921		-2.3292	12.3161	-3.34489		-1.3458		13.974	0.420166	4.27456	-3.16959		7.03633	8.23398	2.0861		1.12848
159.33	79.3352	71.215	58.8462	188.261	89.4668	121.051	26.6288	144.58	38.7019		99.2484	92.0298	80.5312	99.2122	149.68	97.2354	121.373	59.3831	58.6393	74.2546		24.7844	2.74695	-3.02503	4.64895		1.63146	18.2617	2.93532		5.24535		17.1058	0.323604	6.32288	-1.40833		10.5242	10.8276	5.99764		4.57739
191.838	103.85	92.1249	80.0049	217.002	112.412	141.175	43.2631	161.449	58.6668		115.989	107.557	92.5242	117.194	173.77	111.801	139.963	72.7176	71.4624	88.0249		31.4082	8.21308	3.06491	8.39821		6.19292	24.8382	9.29721		11.9154		21.2638	3.76149	8.04365	0.342936		12.7146	12.8456	10.2791		7.83718
214.085	129.184	112.283	100.068	243.511	131.948	158.989	64.0799	180.969	80.1463		134.998	121.897	106.116	134.769	197.036	126.921	158.185	86.5988	85.3564	103.566		37.206	13.8364	7.56273	12.1392		10.3927	31.1638	15.1489		17.5312		26.0633	8.73692	11.1604	2.58844		16.5811	16.6231	13.8689		11.2548
235.084	154.717	129.172	117.432	265.77	147.754	174.482	83.4175	206.063	101.167		154.054	135.635	118.65	151.61	218.694	142.084	175.285	98.8099	99.5714	122.394		43.097	19.1431	11.3949	16.4535		13.8206	37.4783	20.2714		21.8301		31.0885	14.7679	15.2661	4.47915		18.1401	20.9814	17.5529		14.1727
259.847	179.146	143.612	131.834	283.64	163.338	191.625	99.4289	227.217	119.966		173.094	148.904	130.21	167.083	239.094	157.134	190.741	109.914	114.622	140.791		49.3405	23.8991	14.6847	21.231		17.5918	43.4693	25.5253		26.0829		36.7423	18.8224	19.3957	6.65923		20.5167	23.502	21.5306		16.5458
277.154	199.514	154.598	146.181	297.938	181.239	205.775	112.84	242.649	138.301		190.674	161.853	142.173	180.929	258.115	174.581	204.709	121.291	129.34	157.231		55.5688	28.5205	17.6567	26.1707		20.2021	48.5266	29.4091		29.5237		41.935	22.7929	22.6499	8.80141		21.8586	25.7019	24.2429		18.4465
278.099	216.792	164.44	160.257	309.58	193.507	218.752	125.581	256.308	154.92		205.118	174.023	154.544	193.406	275.871	192.981	217.244	133.299	144.344	174.114		61.3466	32.9163	20.9836	31.482		22.0585	52.6729	32.195		33.0221		46.6351	29.6752	25.3333	10.2735		23.6215	28.5643	27.2011		20.6163
284.715	231.155	171.603	174.532	318.4	206.059	228.561	135.17	267.925	167.844		221.04	186.619	165.297	203.94	291.1	212.568	228.071	145.247	161.115	186.741		66.4602	36.9664	24.502	36.4733		23.2369	56.4001	34.2741		35.897		51.2647	32.6923	28.5734	11.5095		25.4601	31.219	29.3591		22.5095
289.723	241.491	177.931	184.685	326.03	218.707	232.728	144.864	273.857	179.35		236.997	198.408	176.614	213.905	302.225	231.508	236.434	156.818	175.651	199.469		70.704	40.3074	27.978	41.1215		24.1004	58.4347	35.5952		38.7338		55.0497	39.4896	32.1581	13.1374		25.7761	33.4054	31.7637		23.8894
280.073	249.168	182.503	193.695	332.608	226.843	234.33	153.245	272.787	188.266		248.691	209.483	191.96	222.214	312.003	246.105	242.469	168.072	188.798	209.689		73.7469	42.902	31.5494	44.7895		23.714	60.7779	36.5696		41.0363		59.1275	45.7124	36.7357	14.8622		30.455	35.4014	34.0439		24.9354
276.827	254.361	186.638	206.416	333.395	231.338	231.786	161.515	269.65	195.39		257.158	221.945	201.904	230.391	319.822	258.074	245.78	177.353	202.416	217.544		75.9952	45.1599	34.8302	46.3115		24.2786	62.3778	37.3032		43.0697		62.5387	53.1308	41.149	16.6629		31.956	35.9829	35.9848		27.0911
269.478	255.93	193.069	209.439	332.428	234.483	224.291	169.156	265.538	202.047		264.324	233.695	212.107	237.435	323.244	263.946	247.726	186.997	212.923	221.266		77.8705	46.3105	37.4258	48.229		23.5703	63.8916	37.7178		44.5724		67.1244	59.732	46.9279	17.95		35.6481	38.503	38.5142		26.9915
250.977	253.884	196.989	209.263	324.956	235.561	211.157	174.982	254.028	209.236		264.437	243.78	214.924	242.233	322.253	266.027	246.21	193.747	221.779	215.034		79.6844	47.2339	38.9704	51.1244		23.9065	65.1283	38.0153		45.7023		70.2576	64.1713	52.8466	20.1012		39.4695	40.5973	39.408		27.7923
231.575	249.668	198.918	209.244	311.036	230.114	191.734	178.674	241.023	212.258		263.41	251.275	213.284	246.064	318.147	265.81	240.161	197.665	227.052	204.206		81.0634	48.5374	40.293	51.005		23.6796	65.4401	38.3007		46.4056		73.5671	71.5177	58.2038	23.333		38.8165	41.6181	41.4183		30.3435
208.82	243.131	198.364	200.443	293.189	221.67	167.237	179.605	230.018	210.614		260.539	253.127	208.998	246.207	310.189	261.791	230.339	197.807	230.347	196.623		82.0131	49.3438	41.7571	51.3217		23.2536	66.3519	38.1387		47.4223		76.2182	76.2091	63.7485	25.6195		37.2622	43.1289	42.862		32.0911
182.915	234.461	196.896	188.648	270.906	212.168	142.202	178.484	215.2	205.741		254.18	251.929	206.359	242.146	299.618	254.52	217.796	194.785	228.199	189.508		83.11	50.2329	42.4189	51.3009		21.8284	66.392	37.6598		48.6924		79.3301	79.4315	69.1491	27.8914		36.9872	45.7543	42.0957		33.7706
157.302	221.882	190.43	176.915	242.756	195.717	117.592	175.425	198.153	197.551		243.934	247.198	207.266	234.323	282.676	243.529	201.811	188.35	222.586	182.676		84.624	50.8625	43.4751	51.2876		21.9419	66.4056	36.9374		49.1198		80.2941	82.3079	72.7694	33.0417		35.5496	48.7712	45.2236		33.6771
132.027	207.523	180.805	158.744	211.291	175.578	94.1066	167.798	181.972	184.873		228.731	238.369	204.803	222.207	266.221	224.668	183.567	181.254	213.986	177.222		85.6574	51.9228	45.0381	51.3166		22.1999	66.1386	36.2947		49.5937		86.132	84.3725	77.6617	35.2194		40.0933	54.404	45.0989		34.2164
105.546	189.617	167.548	135.559	179.629	153.468	72.1182	156.734	164.499	168.002		208.839	228.543	202.35	206.484	245.83	203.926	162.251	171.829	198.176	168.766		87.4236	52.655	46.8234	52.2429		23.5024	65.9449	35.2035		50.131		87.4695	87.8596	81.1875	38.6645		42.0826	60.2337	44.3426		36.4065
81.133	170.679	151.838	113.586	147.783	128.68	52.9971	142.907	145.789	147.31		188.649	219.344	198.482	187.868	223.953	183.623	140.314	163.338	186.884	157.994		89.2028	53.365	48.7482	52.8023		25.5939	65.6337	35.0331		50.8486		92.4768	86.2342	85.5871	42.0897		44.1106	63.5471	44.9705		38.52
60.1865	151.372	135.662	92.9335	117.916	103.42	37.068	127.656	124.747	126.396		166.594	210.946	197.166	169.26	199.916	161.958	116.565	149.811	178.072	144.888		90.6637	54.7126	50.9971	53.8035		28.6579	65.9515	34.7028		52.2394		95.1157	87.3289	87.9249	46.6694		47.9476	66.7759	45.6406		38.5663
43.6802	129.897	120.871	75.491	90.8207	80.7667	24.4608	112.353	102.218	105.239		148.327	200.337	194.696	148.953	173.38	140.251	93.325	137.374	170.14	130.057		92.0338	56.5473	53.7579	54.1377		32.3875	65.7496	33.8736		53.623		101.074	88.0424	88.8667	51.4119		49.0365	66.8885	44.4923		40.3538
30.9571	108.983	107.665	60.936	66.9906	61.395	15.0908	97.0017	80.3141	85.7375		132.247	188.808	190.12	128.72	146.432	119.214	73.6681	125.801	161.714	113.736		93.4688	59.6124	56.4315	55.1416		35.5386	65.4494	33.9044		54.7944		101.86	89.3907	90.4457	56.0282		51.5664	68.6201	43.1543		43.3872
20.9368	89.6762	94.8578	47.8936	47.5162	44.3431	8.81288	80.0253	59.6532	68.357		116.98	175.923	183.548	107.449	120.688	98.6305	58.0566	113.904	152.219	96.8581		94.8678	61.3978	58.4676	56.5211		39.7891	65.0231	32.8482		56.5749		101.92	87.0627	90.4548	60.5478		53.5962	71.5837	45.2132		46.513
13.0982	72.994	82.4024	36.884	32.4597	30.7614	4.6546	63.9122	42.5934	52.6914		101.945	160.91	174.391	87.1906	96.4026	77.9832	44.9549	100.723	141.045	79.1588		96.1135	64.5284	60.3006	57.0748		44.2992	64.2082	33.2371		58.0236		105.876	87.1982	91.162	64.8861		48.5966	74.0768	46.6729		48.7804
6.7775	57.1084	70.0378	27.598	21.2497	19.9375	1.9328	49.5033	28.3563	38.9887		87.0805	143.984	162.614	68.8041	75.2343	58.2594	32.3254	86.2892	127.897	61.4723		97.5979	67.7814	62.1022	58.9774		48.2647	64.1468	34.1399		60.7706		102.733	93.9494	92.417	70.1272		49.1867	75.8406	47.7322		49.8084
2.63442	43.6813	58.0567	19.9903	13.3099	11.8289	0.424578	36.7405	17.1393	27.8225		73.0546	125.756	149.148	51.8962	56.3401	40.8501	17.6475	71.2399	112.554	44.954		98.7142	71.2643	64.121	60.4515		52.6197	63.8218	36.1174		62.6029		109.619	95.4577	94.1093	75.2846		49.11	82.5244	48.36		49.9472
0.438674	33.3952	46.6194	13.5503	7.73596	6.3127	-0.382537	26.5866	9.2142	19.1921		59.421	106.787	134.178	38.3881	40.633	26.8394	2.10788	56.2382	95.7822	30.869		100.387	74.363	65.925	61.4441		57.2379	64.4619	37.5485		63.6369		105.638	81.9327	94.9613	79.5267		52.1819	81.1976	46.9369		48.6249
-1.53209	24.9139	36.1254	8.54013	3.98126	2.86303	-0.734169	18.8595	4.19543	12.8589		46.7901	87.9304	117.598	27.132	27.5244	16.479	-11.2886	42.3481	78.3773	19.7212		101.998	77.737	67.3337	63.8682		62.3938	65.4271	41.2692		66.7996		98.6026	82.611	96.6875	83.9023		56.9581	86.1646	48.5708		50.9411
-2.07873	18.1267	27.0961	4.8874	1.53154	0.85501	-0.62313	13.0955	1.49341	8.14409		35.407	69.9601	100.261	17.7799	17.2667	9.30715	-5.05325	30.1666	61.5914	10.7287		104.024	81.7834	69.1046	66.1907		67.7782	66.9311	45.3832		69.7224		99.5649	78.3936	100.336	89.1287		62.8378	86.1666	50.4555		55.7165
-1.96581	12.6939	19.9015	2.54998	0.310597	-0.349627	-0.689758	8.83642	0.223174	4.61995		25.506	53.7001	82.2209	10.9181	10.906	4.4782	-0.635488	20.3122	46.4139	4.99819		105.704	85.0014	71.611	69.2577		72.8948	69.0176	50.7224		72.2036		100.818	71.8981	103.514	92.1542		67.6017	91.1227	51.584		60.552
-1.50592	8.33557	14.346	0.735921	-0.526395	-0.965512	-0.6571	5.80543	-0.0871165	2.38177		17.2645	39.7054	64.6056	6.64026	6.77791	1.34083	-1.79056	12.9782	33.6368	1.35599		107.685	89.2314	74.1699	73.7122		78.2722	71.8021	55.0718		75.5865		103.05	68.8085	107.241	96.1949		74.006	91.7136	53.7966		65.9985
-1.15021	5.04677	10.1108	-0.2591	-0.634221	-1.12668	-0.617211	3.4995	-0.284758	0.962386		10.8233	28.2594	48.2149	3.35887	3.80554	-0.451639	-2.48963	7.58269	23.502	-1.22358		109.216	93.1907	77.073	76.9816		83.8691	74.6029	58.7944		77.6592		105.234	69.636	111.917	100.911		79.7066	92.7067	57.7748		71.3939
-1.18104	2.58944	7.12411	-0.877996	-0.630586	-1.19604	-0.57657	2.11737	-0.392117	0.147746		5.59845	19.2716	34.3344	1.42641	2.03821	-1.71685	-3.02995	3.56961	15.7722	-2.7177		111.045	97.5549	79.5426	81.1834		89.877	78.0104	63.3903		82.0223		101.689	69.9774	115.701	103.232		86.0384	97.782	61.3202		77.3825
-1.571	1.18874	4.80883	-1.33308	-0.541823	-1.25554	-0.549719	1.02657	-0.308803	-0.373519		1.43919	12.4701	23.3566	0.192929	0.588748	-2.67826	-3.36335	1.09727	9.99685	-3.5289		114.181	100.904	81.911	85.4526		95.9024	81.7193	68.8368		85.8967		99.563	71.4204	119.866	108.185		85.2436	95.1032	65.0702		80.738
-2.06263	0.0410321	3.13736	-1.48823	-0.29272	-1.3067	-0.555776	0.379934	-0.398837	-0.535588		-1.34217	7.33039	15.0026	-0.78411	-0.266871	-3.26191	-3.57686	-0.669075	6.0329	-3.8692		117.039	104.898	84.4745	89.7906		101.747	85.4638	73.9786		89.911		94.9237	73.2258	124.084	109.008		91.275	71.1206	68.857		86.3379
-2.44766	-0.715042	1.58421	-1.41246	-0.142089	-1.36592	-0.621096	-0.370009	-0.197779	-0.629578		-3.16482	3.22345	8.46514	-1.27488	-0.977384	-3.72195	-3.66706	-1.80643	3.11332	-4.14206		119.243	107.815	86.6818	93.715		106.938	89.0156	79.0034		93.9712		86.5735	74.1236	127.119	110.274		99.1611	71.2521	74.2808		92.6569
-2.66494	-1.24856	-0.0257732	-1.25429	-0.206145	-1.45729	-0.767401	-0.652521	-0.26039	-0.716161		-3.90079	0.381528	2.92438	-1.962	-1.68739	-4.1323	-3.80297	-2.73518	0.795729	-4.3267		121.182	111.326	88.488	97.2262		111.439	92.1469	83.9611		97.6811		87.245	77.2218	128.905	109.809		106.623	74.4822	80.6531		98.5892
-2.75505	-1.62489	-1.48439	-1.21086	-0.551305	-1.59833	-1.00589	-0.886033	-0.452826	-0.812025		-4.12641	-1.61805	-0.825692	-2.66775	-2.35497	-4.39524	-3.89552	-3.29082	-0.889504	-4.42746		122.932	114.459	89.5624	100.077		114.799	94.6776	88.2276		101.188		91.5417	81.7922	128.92	106.606		113.837	77.1404	85.7895		104.497
-2.78862	-1.78294	-2.51731	-1.38049	-1.16469	-1.79863	-1.33114	-1.1402	-0.741953	-0.922695		-4.09811	-3.10897	-2.22386	-3.12383	-3.02258	-4.53724	-3.95589	-3.6981	-2.44169	-4.4743		124.353	117.038	90.1343	101.99		116.868	96.0027	91.6755		104.184		95.4453	86.5439	126.931	106.897		120.333	80.6449	91.0638		109.054
-2.80998	-1.97052	-3.07068	-1.72542	-1.95108	-2.05587	-1.71115	-1.39938	-1.09317	-1.0546		-4.24439	-4.00036	-2.45983	-3.43837	-3.70746	-4.58878	-4.00697	-3.90828	-3.4482	-4.50008		124.397	119.671	89.6588	103.014		117.391	95.802	94.0738		106.18		99.1032	93.0437	122.59	108.59		126.297	83.1722	95.476		112.91
-2.85487	-2.21583	-3.22947	-2.10541	-2.77802	-2.35956	-2.10557	-1.64377	-1.48451	-1.2113		-4.55326	-4.4906	-3.01867	-3.75131	-4.39258	-4.58394	-4.04817	-3.96992	-4.17035	-4.53315		122.54	120.471	88.7595	102.933		116.199	94.1027	95.1639		107.335		102.992	100.776	116.038	108.405		130.212	84.9964	99.007		115.32
-2.95596	-2.51426	-3.06554	-2.40672	-3.51196	-2.69278	-2.47082	-1.86237	-1.90582	-1.39318		-4.90219	-4.68223	-3.15175	-4.05809	-5.00185	-4.53582	-4.07711	-3.94846	-4.84001	-4.5841		118.892	120.114	86.5823	101.602		113.206	90.3727	94.9946		107.214		106.05	106.833	107.432	107.609		132.618	86.4477	101.09		116.052
-3.11829	-2.83152	-2.80296	-2.62782	-4.08435	-3.03066	-2.77999	-2.06077	-2.34463	-1.59736		-5.2097	-4.8374	-3.19554	-4.35468	-5.50471	-4.45982	-4.09011	-3.88828	-5.15718	-4.63989		113.016	118.342	83.2561	98.7208		108.139	84.4381	93.2599		105.742		107.185	111.176	97.2166	105.582		133.142	86.6751	100.791		114.85
-3.3134	-3.12467	-2.62512	-2.83374	-4.47831	-3.3434	-3.01782	-2.25219	-2.7911	-1.82147		-5.40704	-4.93063	-3.22973	-4.63356	-5.86882	-4.35438	-4.08011	-3.83186	-5.30866	-4.68326		104.633	114.947	78.507	93.9254		100.867	76.1203	89.6374		102.461		108.314	113.772	85.5294	101.106		131.839	85.6208	98.8273		111.692
-3.51258	-3.38384	-2.65041	-3.09028	-4.71792	-3.59754	-3.17215	-2.45286	-3.22215	-2.06177		-5.50795	-5.00012	-3.47901	-4.87252	-6.08093	-4.21566	-4.03772	-3.79084	-5.34168	-4.70204		92.9293	109.528	72	86.3614		91.0329	65.3108	84.2647		97.2389		107.742	114.022	73.1118	95.3354		128.113	82.9823	94.1424		106.241
-3.7529	-3.62069	-2.8727	-3.39543	-4.83443	-3.76387	-3.2378	-2.66692	-3.599	-2.30866		-5.56188	-5.05608	-3.79023	-5.02518	-6.14006	-4.03991	-3.95204	-3.74698	-5.24741	-4.70822		78.1807	101.723	63.4272	75.8739		79.2222	52.6674	77.1225		89.624		106.074	111.407	60.3509	88.8918		120.647	79.5795	87.5256		98.5263
-4.04796	-3.84732	-3.19319	-3.66657	-4.85438	-3.8216	-3.21229	-2.87734	-3.87016	-2.54588		-5.59791	-5.09127	-4.06251	-5.0541	-6.0542	-3.8242	-3.81224	-3.66756	-5.05779	-4.71819		61.4669	91.4361	52.9788	63.0406		65.2317	39.1828	68.2998		79.5554		104.123	105.388	47.6427	80.9912		110.402	75.094	78.4479		88.4891
-4.27911	-4.07145	-3.4883	-3.80298	-4.78564	-3.7708	-3.10963	-3.047	-3.99288	-2.75133		-5.60044	-5.0858	-4.27163	-4.9403	-5.84075	-3.57648	-3.61182	-3.52309	-4.79134	-4.74235		44.1988	78.1085	41.0191	48.3456		48.9997	26.1079	57.7945		67.0924		99.9857	96.2335	35.9814	71.3264		98.0183	69.772	67.6447		76.0687
-4.30184	-4.29821	-3.67497	-3.75375	-4.63238	-3.62111	-2.9558	-3.13499	-3.94392	-2.90326		-5.51697	-5.04881	-4.40341	-4.69116	-5.52195	-3.30628	-3.35075	-3.30606	-4.46398	-4.75616		28.8832	61.888	28.3468	33.4927		32.2391	15.03	45.9238		53.0232		94.7898	83.4213	25.4729	60.1676		83.8402	62.9977	55.6548		63.3303
-4.07673	-4.50654	-3.71396	-3.56555	-4.40288	-3.38919	-2.77517	-3.1228	-3.73793	-2.98865		-5.31115	-4.96547	-4.46042	-4.33424	-5.12631	-3.02898	-3.03938	-3.03227	-4.09824	-4.71485		17.2023	44.1737	16.9198	21.1322		18.3466	7.32412	33.405		38.6772		87.2822	67.944	17.0837	49.3088		69.3767	55.1854	44.0731		50.5349
-3.68948	-4.65221	-3.59397	-3.32914	-4.11798	-3.09601	-2.57649	-3.02578	-3.41953	-3.00822		-4.9974	-4.82176	-4.45418	-3.90716	-4.68427	-2.76058	-2.69832	-2.73299	-3.72131	-4.56672		8.6645	27.9838	8.06268	12.0568		8.13783	2.70657	21.9032		25.6114		78.7172	52.0538	9.98127	37.5246		55.7604	45.9987	32.953		39.5442
-3.27679	-4.71137	-3.35828	-3.07743	-3.80829	-2.7627	-2.35766	-2.88447	-3.04834	-2.97211		-4.6256	-4.6113	-4.38644	-3.45285	-4.22894	-2.51777	-2.35709	-2.43974	-3.36438	-4.31116		2.51541	15.5438	2.26156	5.90208		1.00229	0.177906	12.803		15.2757		69.5082	38.1185	4.5276	25.1377		42.9352	37.0213	22.7253		30.281
-2.95005	-4.68491	-3.08052	-2.77902	-3.50712	-2.41635	-2.11515	-2.74345	-2.68255	-2.89665		-4.25137	-4.34021	-4.2627	-3.0167	-3.79411	-2.31307	-2.05062	-2.17826	-3.05684	-3.98786		-1.76748	7.04101	-0.612288	1.78589		3.5272	-1.06822	6.59393		7.99685		59.0738	26.6554	0.424906	14.9584		30.6339	27.3126	14.433		22.4421
-2.7266	-4.57359	-2.80495	-2.46286	-3.24394	-2.08928	-1.85937	-2.62326	-2.36235	-2.79344		-3.91382	-4.02798	-4.09693	-2.65513	-3.41542	-2.15862	-1.81263	-1.96708	-2.81663	-3.67036		-4.70509	1.96581	-2.43255	-0.552753		7.02543	-1.84601	2.77924		3.16177		48.7818	16.3051	-2.48016	6.99015		18.6363	18.2457	7.6633		16.1487
-2.57368	-4.34549	-2.56746	-2.22111	-3.03501	-1.81889	-1.61526	-2.51593	-2.10412	-2.66447		-3.61897	-3.69567	-3.92056	-2.41801	-3.12429	-2.0576	-1.66947	-1.81884	-2.64458	-3.42599		-5.5701	-1.33918	-3.34947	-2.70942		-3.1033	-2.73482	0.937551		0.283456		37.7301	8.56749	-4.27094	1.94		9.91402	11.2564	3.03463		10.351
-2.47225	-3.96806	-2.40752	-2.09624	-2.87904	-1.63323	-1.40893	-2.39901	-1.90981	-2.50726		-3.36362	-3.36457	-3.73757	-2.32606	-2.93878	-2.00259	-1.63312	-1.74614	-2.52672	-3.28716		-4.79734	-4.08572	-4.87633	-3.64138		-3.45723	-3.00813	-1.82468		-1.92084		26.8022	3.5443	-4.72404	-2.06064		3.14411	6.51416	-0.266862		6.33447
-2.40371	-3.45977	-2.31677	-2.05724	-2.75379	-1.54374	-1.26077	-2.25513	-1.76658	-2.32429		-3.13654	-3.03997	-3.52487	-2.36608	-2.8604	-1.9799	-1.69756	-1.75305	-2.4382	-3.23234		-3.12051	-5.80579	-4.96318	-3.82997		-3.33654	-2.93443	-2.43961		-3.14705		16.6415	0.118021	-4.37462	-4.58549		-1.41512	3.81884	-2.39038		3.35129
-2.36549	-2.8979	-2.2489	-2.04164	-2.62476	-1.53697	-1.17055	-2.08631	-1.6597	-2.12826		-2.92542	-2.70768	-3.26363	-2.49248	-2.86319	-1.96733	-1.83761	-1.83199	-2.35377	-3.21268		-1.77112	-5.42541	-4.01066	-2.76261		-2.86034	-2.6021	-2.83024		-2.91018		7.85554	-6.2959	-3.85991	-5.38102		-3.22106	1.48378	-3.71229		1.01681
-2.36213	-2.3965	-2.15178	-2.00896	-2.45855	-1.58165	-1.12665	-1.91176	-1.57594	-1.93849		-2.73167	-2.35654	-2.96837	-2.63305	-2.89483	-1.93864	-2.01186	-1.95953	-2.25441	-3.15465		-1.21979	-3.77478	-1.79002	-1.32897		-2.16886	-2.08927	-2.89179		-2.97855		2.33877	-7.83286	-3.466	-4.94845		-4.319	-0.333115	-3.78772		-0.336167
-2.35587	-2.05787	-1.99241	-1.95555	-2.24382	-1.64366	-1.11288	-1.75597	-1.50536	-1.7724		-2.56074	-2.01336	-2.68334	-2.71446	-2.89359	-1.86771	-2.16817	-2.10093	-2.1303	-2.98061		-1.12914	-2.29163	-0.0269269	-0.485295		-1.49555	-1.53199	-2.63329		-2.60252		-2.04505	-7.11819	-3.21357	-3.82858		-4.58739	-3.29178	-3.51297		-1.3435
-2.27069	-1.9127	-1.80067	-1.8748	-1.99653	-1.6978	-1.1135	-1.63895	-1.44323	-1.6387		-2.39824	-1.72531	-2.46146	-2.68306	-2.80023	-1.72407	-2.25578	-2.21589	-1.98036	-2.60763		-1.2031	-1.61509	-0.40828	-0.397415		-1.03498	-1.06065	-2.11629		-2.00045		-3.89905	-5.08039	-2.96277	-2.72955		-3.8159	-3.75564	-2.94822		-1.58729
-2.09182	-1.90691	-1.63303	-1.76104	-1.75744	-1.73459	-1.12198	-1.56424	-1.3887	-1.53753		-2.22207	-1.5303	-2.31949	-2.52174	-2.57197	-1.49148	-2.22884	-2.26851	-1.80656	-1.9995		-1.3319	-1.48442	-0.14437	-0.719464		-0.861739	-0.752663	-1.50501		-1.36623		-4.49446	-3.43664	-2.67372	-2.06662		-3.03175	-3.96253	-2.3247		-1.53679
-1.9077	-1.93576	-1.52665	-1.63615	-1.57017	-1.7594	-1.13528	-1.52594	-1.34411	-1.46433		-2.03332	-1.43003	-2.25012	-2.2383	-2.20009	-1.16861	-2.05676	-2.23461	-1.61156	-1.17299		-1.46153	-1.51598	-0.138525	-1.09787		-0.922676	-0.614836	-0.979421		-0.864147		-3.7558	-2.5078	-2.34989	-1.7953		-2.33298	-3.833	-1.75645		-1.43266
-1.84154	-1.92088	-1.50145	-1.55174	-1.46455	-1.78505	-1.15489	-1.51366	-1.31277	-1.41569		-1.86911	-1.37861	-2.21494	-1.86415	-1.7016	-0.784131	-1.72721	-2.10077	-1.39756	-0.197599		-1.57973	-1.56966	-1.07261	-1.31758		-1.0971	-0.602745	-0.661959		-0.582962		-2.94337	-1.84323	-2.00174	-1.69038		-1.78647	-3.40507	-1.33491		-1.33714
-1.91184	-1.86916	-1.55537	-1.5483	-1.4483	-1.82224	-1.17949	-1.51882	-1.29993	-1.39143		-1.7542	-1.3291	-2.18226	-1.44717	-1.12338	-0.388904	-1.24893	-1.86403	-1.16824	0.755394		-1.68607	-1.6319	-1.06652	-1.31437		-1.26209	-0.655122	-0.583095		-0.525465		-2.47994	-1.42185	-1.64229	-1.7161		-1.413	-2.8007	-1.09836		-1.15537
-2.01492	-1.83261	-1.64721	-1.61867	-1.51232	-1.87522	-1.20805	-1.53963	-1.30887	-1.394		-1.66876	-1.2626	-2.11063	-1.03321	-0.533785	-0.04005	-0.650762	-1.5312	-0.934101	1.5292		-1.67289	-1.70286	-0.260156	-1.18356		-1.34234	-0.722333	-0.692722		-0.631053		-2.27562	-1.42163	-1.35561	-1.77534		-1.16998	-2.16322	-1.02598		-1.05721
-2.11489	-1.85012	-1.71572	-1.72079	-1.64598	-1.94162	-1.23794	-1.57717	-1.34269	-1.42776		-1.57851	-1.18806	-1.9711	-0.653656	0.00452197	0.224012	0.0231878	-1.12271	-0.710531	1.93241		-1.48818	-1.69749	-0.316983	-1.07101		-1.32938	-0.781259	-0.894145		-0.810346		-2.09228	-1.56918	-1.20159	-1.70958		-1.00331	-1.60602	-1.05149		-0.998487
-2.29177	-1.91694	-1.74693	-1.81446	-1.83936	-2.01799	-1.27125	-1.63401	-1.4041	-1.49525		-1.49222	-1.1157	-1.80372	-0.341717	0.436042	0.390886	0.715773	-0.67063	-0.51816	1.94365		-1.30761	-1.59293	-1.03225	-0.99783		-1.27218	-0.833579	-1.09181		-0.980083		-2.0209	-1.44917	-1.17762	-1.54027		-0.871337	-1.19063	-1.0977		-0.95708
-2.57231	-2.0039	-1.80394	-1.88635	-2.08447	-2.10184	-1.31374	-1.7102	-1.49479	-1.59845		-1.43073	-1.04246	-1.659	-0.134135	0.730855	0.481703	1.37187	-0.222042	-0.373826	1.62701		-1.35273	-1.4871	-1.30521	-0.988401		-1.23739	-0.891992	-1.22356		-1.09034		-2.08725	-1.1583	-1.28283	-1.34045		-0.749655	-0.929848	-1.11232		-0.931998
-2.85763	-2.10166	-1.94143	-1.95064	-2.36866	-2.19363	-1.3722	-1.80386	-1.61796	-1.73808		-1.39873	-0.951404	-1.52864	-0.066525	0.880306	0.528787	1.94477	0.175508	-0.287184	1.11722		-1.52909	-1.52189	-1.20506	-1.09089		-1.26889	-0.964736	-1.2755		-1.13544		-2.05754	-1.00252	-1.45885	-1.18447		-0.629253	-0.801365	-1.0793		-0.931738
-3.04001	-2.22567	-2.13242	-2.0405	-2.6696	-2.29436	-1.45085	-1.91284	-1.77344	-1.91189		-1.38973	-0.823462	-1.37305	-0.128636	0.897002	0.56694	2.40338	0.484233	-0.258358	0.580258		-1.64916	-1.64863	-1.15505	-1.19987		-1.36883	-1.05191	-1.2713		-1.14309		-1.87361	-0.707609	-1.63142	-1.07009		-0.519595	-0.761495	-1.01037		-0.965415
-3.07563	-2.4038	-2.29926	-2.18623	-2.95794	-2.40041	-1.5433	-2.03336	-1.95751	-2.11266		-1.39451	-0.652279	-1.15487	-0.279003	0.808217	0.620878	2.73543	0.68159	-0.276949	0.115739		-1.73622	-1.72335	-1.27309	-1.26355		-1.50819	-1.15082	-1.24432		-1.15181		-1.57533	-0.201513	-1.74658	-0.942647		-0.432283	-0.758771	-0.924673		-1.03526
-3.00749	-2.64018	-2.37258	-2.38777	-3.19938	-2.49993	-1.63163	-2.16115	-2.15865	-2.32224		-1.38877	-0.44562	-0.889563	-0.445181	0.651853	0.702512	2.9473	0.774204	-0.328599	-0.242986		-1.81945	-1.73401	-1.37337	-1.32884		-1.65196	-1.2604	-1.21962		-1.1897		-1.1958	0.0398611	-1.79848	-0.855996		-0.369819	-0.744878	-0.836977		-1.13259
-2.88246	-2.89328	-2.32075	-2.61333	-3.35819	-2.5693	-1.68973	-2.28919	-2.35626	-2.51111		-1.3444	-0.217071	-0.610514	-0.559822	0.46982	0.8127	3.0561	0.784323	-0.397666	-0.494053		-1.8854	-1.78605	-1.41823	-1.39094		-1.77552	-1.3827	-1.21769		-1.26634		-1.05491	-0.183327	-1.763	-0.892059		-0.31529	-0.691971	-0.758223		-1.2417
-2.68534	-3.09262	-2.18338	-2.80514	-3.39675	-2.5794	-1.68956	-2.40716	-2.51891	-2.64012		-1.24896	0.0177785	-0.335759	-0.589909	0.300932	0.944879	3.08538	0.743233	-0.469409	-0.642239		-1.98085	-1.96872	-1.47557	-1.49715		-1.87166	-1.52014	-1.25516		-1.37695		-1.19684	-0.496601	-1.63477	-0.953175		-0.247954	-0.597797	-0.696337		-1.34891
-2.3747	-3.18858	-2.03968	-2.87333	-3.27958	-2.49278	-1.60662	-2.50113	-2.61073	-2.66631		-1.10814	0.238229	-0.0554232	-0.526961	0.178277	1.08866	3.06193	0.686389	-0.531438	-0.660104		-2.06096	-2.21854	-1.56518	-1.64366		-1.94862	-1.67057	-1.33726		-1.51306		-1.21105	-0.463485	-1.50637	-0.905054		-0.152606	-0.477615	-0.655057		-1.44927
-1.94578	-3.16189	-1.92215	-2.74674	-2.9723	-2.27259	-1.42261	-2.55029	-2.59075	-2.55305		-0.925592	0.426799	0.250814	-0.36634	0.12533	1.23597	3.01077	0.63806	-0.572251	-0.51767		-2.07308	-2.40498	-1.63381	-1.74077		-2.02614	-1.81923	-1.4582		-1.66748		-1.13043	-0.172755	-1.45383	-0.780903		-0.0290012	-0.347427	-0.630797		-1.54486
-1.442	-3.00263	-1.79816	-2.41017	-2.44983	-1.90096	-1.13169	-2.5251	-2.42882	-2.28386		-0.698737	0.588014	0.577826	-0.121755	0.159145	1.38405	2.95329	0.616619	-0.582326	-0.197909		-2.0281	-2.47642	-1.68056	-1.77164		-2.11285	-1.93209	-1.61029		-1.82859		-1.11128	0.0127102	-1.4527	-0.705079		0.117218	-0.208068	-0.614785		-1.63868
-0.927485	-2.69733	-1.59064	-1.90078	-1.70744	-1.36247	-0.735767	-2.39212	-2.10599	-1.87065		-0.42723	0.757152	0.909631	0.183056	0.294736	1.53489	2.90701	0.633301	-0.551857	0.273634		-2.02853	-2.49555	-1.70235	-1.79005		-2.18291	-1.95928	-1.78706		-1.96991		-1.20913	0.0877777	-1.43053	-0.64276		0.283285	-0.0405363	-0.594153		-1.72874
-0.418552	-2.22941	-1.21435	-1.26572	-0.758221	-0.680247	-0.251181	-2.10867	-1.62177	-1.34756		-0.116039	0.97013	1.25043	0.519653	0.546433	1.69252	2.88363	0.692605	-0.47034	0.848861		-2.02819	-2.48627	-1.75335	-1.81719		-2.17232	-1.85051	-1.97141		-2.04608		-1.1571	0.139697	-1.33699	-0.503075		0.477212	0.18384	-0.55169		-1.8045
0.167992	-1.60006	-0.645248	-0.544882	0.347873	0.103941	0.292655	-1.65244	-1.00476	-0.767808		0.224761	1.23867	1.62274	0.875503	0.925294	1.85672	2.88767	0.796412	-0.329021	1.44347		-1.88011	-2.39602	-1.80646	-1.75372		-2.00688	-1.57607	-2.12065		-2.00427		-0.928305	0.193361	-1.0973	-0.30473		0.70849	0.483959	-0.465449		-1.84134
0.942269	-0.820491	0.101307	0.211528	1.54796	0.929872	0.857939	-1.00678	-0.291089	-0.183748		0.588189	1.55476	2.03802	1.25681	1.43835	2.02021	2.91522	0.94517	-0.116456	1.98557		-1.63146	-2.16321	-1.69671	-1.48081		-1.63814	-1.13806	-2.15885		-1.79976		-0.613182	0.410133	-0.636855	-0.0363294		0.972573	0.85056	-0.309673		-1.78936
1.90673	0.0724908	0.945137	0.951775	2.76161	1.72876	1.40023	-0.193007	0.458661	0.363717		0.966263	1.88791	2.51091	1.68484	2.07174	2.16424	2.952	1.13564	0.175398	2.41008		-1.27809	-1.79584	-1.29783	-1.08243		-1.06997	-0.56847	-1.99534		-1.40798		-0.355339	0.900361	0.0331005	0.287223		1.24364	1.25304	-0.0669473		-1.5762
2.85616	1.00229	1.79149	1.63214	3.90206	2.43439	1.88461	0.73714	1.18977	0.857228		1.35054	2.20496	2.97969	2.16241	2.7895	2.26153	2.97472	1.35928	0.548406	2.67711		-0.734728	-1.31017	-0.663522	-0.710211		-0.342235	0.0818101	-1.54805		-0.836742		-0.0572956	1.46271	0.824785	0.627235		1.47832	1.65584	0.265458		-1.13893
3.4778	1.84313	2.51459	2.1978	4.8763	3.00581	2.28225	1.71137	1.84213	1.29908		1.72437	2.4965	3.36964	2.67103	3.52551	2.27449	2.95182	1.59732	0.995636	2.76788		0.0385257	-0.652268	0.0117739	-0.368806		0.461847	0.747685	-0.786882		-0.138231		0.46016	1.65502	1.57981	1.06615		1.6307	2.02623	0.668282		-0.474238
3.54709	2.47003	2.9028	2.56233	5.60716	3.4227	2.57094	2.64422	2.38112	1.70037		2.04947	2.79789	3.63271	3.17012	4.18328	2.1711	2.84824	1.81956	1.49252	2.67434		1.06332	0.222029	0.699552	0.107539		1.22392	1.3458	0.228645		0.59247		1.03324	1.26508	2.14743	1.61447		1.66097	2.32472	1.10159		0.332459
3.11357	2.80399	2.88647	2.67937	5.97785	3.64776	2.73763	3.44047	2.75038	2.07579		2.29789	3.18573	3.84031	3.62216	4.65678	1.91642	2.63035	1.98171	1.99582	2.40455		2.07742	1.19605	1.52042	0.887381		1.78321	1.77615	1.31906		1.23701		1.50954	0.946659	2.43085	2.19705		1.54243	2.48937	1.50663		1.12057
2.5768	2.95456	2.65082	2.62354	5.94151	3.67637	2.74661	4.03049	2.94356	2.42181		2.53987	3.6687	4.11287	3.9833	4.82837	1.49772	2.27436	2.0325	2.44597	1.96992		2.36957	1.9981	2.19785	1.79724		2.00735	1.94648	2.20334		1.67173		1.64501	1.49759	2.52277	2.76162		1.26009	2.43191	1.80784		1.72824
2.66804	3.18809	2.84796	2.68103	5.4251	3.44648	2.55406	4.34151	2.92277	2.69624		2.94894	4.04714	4.33334	4.14361	4.62415	0.927868	1.77132	1.92142	2.75417	1.39039		1.58643	2.57555	2.12687	2.43768		1.82088	1.79835	2.59604		1.81516		1.53459	2.70301	2.65972	3.27288		0.788622	2.06462	1.91906		2.04323
4.02432	3.76055	4.20931	3.27472	4.41255	2.89447	2.08481	4.28757	2.6641	2.82865		3.56006	3.88024	3.90023	3.91768	3.97836	0.232025	1.13367	1.59484	2.85704	0.704483		0.593517	3.15646	1.52049	2.58847		1.28873	1.35367	2.36077		1.64241		2.35397	3.44049	2.84692	3.43007		0.109092	1.36037	1.75496		2.01346
5.53573	4.5282	5.95167	4.28046	2.99129	1.9917	1.30957	3.85161	2.17732	2.72752		4.00752	2.76163	2.16755	3.12128	2.96836	-0.516721	0.395932	1.06173	2.71117	-0.0115326		0.502499	3.48225	1.08934	1.91575		0.562908	0.688966	1.60479		1.17793		4.09262	2.46837	2.42577	2.6394		-0.729594	0.411894	1.25665		1.62344

## Sheet: Knee Angle
RUNNING																						WALKING
Constant Speed											Accelerating											Constant Speed											Accelerating
1	2	3	4	5	6	7	8	9	10		1	2	3	4	5	6	7	8	9	10		1	2	3	4	5	6	7	8	9	10		1	2	3	4	5	6	7	8	9	10
11.1321	12.0708	14.4494	12.8655	11.4827	12.5759	16.7396	7.39163	16.2926	9.15998		41.1016	42.3921	39.4451	37.4136	37.3061	39.551	50.6056	40.8018	40.8477	34.5274		8.6813	3.32544	9.9155	7.64559		8.27525	9.09137	4.49553		3.69955		34.8749	32.7544	26.583	19.5759		31.055	32.3329	23.2084		15.7118
12.9863	12.8239	15.6644	14.3621	13.1261	14.4467	18.0054	8.57116	17.8978	10.7039		41.1554	42.314	40.0666	37.6612	37.2822	39.7389	49.5831	40.5739	40.3334	35.306		10.39	4.19192	11.7892	9.2414		10.1888	11.0531	6.39222		5.22995		35.4914	33.3007	27.8877	20.2238		32.6422	33.2204	24.3041		17.0584
15.4022	13.9617	17.1427	16.311	15.4147	16.7286	19.5823	10.3738	19.7834	12.7228		41.5075	42.5706	40.8679	38.1906	37.7819	40.2164	48.8476	40.7935	40.3685	36.3467		12.0238	5.39769	13.4112	11.0111		11.8743	12.9504	8.33593		6.93074		36.2898	34.2037	29.1254	21.2195		34.2775	34.2103	25.6526		18.4656
18.6083	15.5591	18.7803	18.9047	18.3519	19.1414	21.4374	12.6597	21.8997	15.267		42.401	43.1442	41.9973	39.0091	38.8454	41.1128	48.5742	41.4256	40.9312	37.7006		13.4949	6.59351	14.762	12.7864		13.1126	14.3394	10.0965		8.46079		37.2651	35.1264	30.25	22.2799		35.8109	35.3921	27.0536		19.8932
22.9008	17.6476	20.8857	21.8832	22.0817	22.0232	24.5838	15.1856	24.2287	18.3606		43.8676	43.9493	43.3178	40.1341	40.1552	42.2294	48.5723	42.4429	42.0529	39.3437		14.9805	7.66901	16.1853	14.1814		13.953	15.3042	11.8104		9.76781		38.3263	37.0697	31.5643	23.3281		37.2253	36.5571	28.5056		21.2651
27.8506	20.1927	24.4481	25.912	26.0358	26.0425	29.2514	18.0681	26.7034	21.8156		45.5384	44.8209	44.7943	41.4617	41.4308	43.4416	48.5821	43.9202	43.5414	41.1834		16.948	8.63763	18.046	15.4263		14.7068	16.4274	13.6059		10.9275		39.5031	38.4997	33.2949	24.3492		38.5782	37.9595	30.1847		22.719
32.494	23.1428	29.0334	30.9105	29.5244	30.7571	34.0566	21.8648	29.6283	25.8845		47.1707	45.6646	46.3938	42.8428	42.6345	44.6799	48.5448	45.7928	45.1715	43.1296		19.4	9.7097	20.4042	17.0812		15.5681	18.1654	15.6169		12.1435		40.7059	39.6399	35.3272	25.5307		39.8821	39.7753	32.0334		24.3501
36.6106	26.5179	33.4234	35.6202	32.76	35.0853	38.2722	26.598	33.0999	30.9106		48.7187	46.5345	47.9742	44.1835	43.8281	45.9358	48.4908	47.8261	46.756	45.1082		21.8593	11.0434	22.7937	19.4784		16.5224	20.452	17.9039		13.5987		41.9052	40.3514	37.2791	26.791		41.0402	41.4176	34.004		26.2423
39.8523	30.2087	36.9285	39.3677	35.759	38.7928	41.8407	31.6522	36.7744	36.1497		50.1286	47.4493	49.5358	45.4285	45.0185	47.1939	48.4375	49.7763	48.2248	47.0221		23.8864	12.6008	24.8332	21.9774		17.4741	22.7626	20.3123		15.2627		43.0675	40.925	38.8498	28.0013		41.9228	42.8093	35.9679		28.0959
42.176	33.8064	39.5095	42.3749	38.2551	41.7159	44.5249	36.1544	40.1555	40.7635		51.2957	48.3646	51.0297	46.5659	46.1469	48.4285	48.3291	51.5677	49.5287	48.7291		25.2908	14.1183	26.3758	24.1737		18.3762	24.7911	22.6258		16.8619		44.0787	41.4337	40.0113	29.1013		42.5959	44.088	37.6911		29.65
43.6382	36.9267	41.3696	44.656	40.2051	43.9419	46.3629	39.8996	43.1229	44.567		52.184	49.2376	52.3844	47.5583	47.1391	49.5561	48.1264	53.1246	50.647	50.152		26.1003	15.3946	27.3659	25.9708		19.233	26.4373	24.868		18.3713		44.9348	41.9021	40.8685	29.9401		43.0556	44.9393	39.0693		30.8318
44.5097	39.4984	42.6529	46.4034	41.7142	45.525	47.6973	42.9051	45.5841	47.4557		52.8192	50.0509	53.5705	48.4056	47.8882	50.5066	47.8039	54.3443	51.5778	51.2447		26.4535	16.5223	27.9439	27.4051		19.9111	27.6118	26.8022		19.649		45.6238	42.5448	41.5441	30.6651		43.2296	45.5995	40.1891		31.6812
44.9959	41.5503	43.61	47.7772	42.8619	46.7633	48.6813	45.2128	47.544	49.5401		53.2358	50.7686	54.5908	49.0639	48.363	51.1843	47.3521	55.2446	52.3541	52.0289		26.5051	17.5389	28.2922	28.5636		20.3459	28.281	28.2334		20.5845		46.0915	42.8994	42.0934	31.1969		43.1444	46.0662	41.0289		32.2464
45.1784	43.1007	44.3768	48.8786	43.7565	47.7936	49.2686	46.9332	49.0641	51.0602		53.4689	51.3522	55.4876	49.519	48.5654	51.5444	46.782	55.827	52.9569	52.4774		26.3545	18.3699	28.4843	29.4775		20.5037	28.4528	29.147		21.1305		46.3499	43.0667	42.5062	31.5496		42.882	46.4975	41.6133		32.4992
45.0262	44.1891	45.0222	49.6923	44.4646	48.5112	49.4783	48.2556	50.2226	52.2332		53.5085	51.7871	56.2614	49.7803	48.5122	51.6129	46.0686	56.0581	53.3583	52.6698		26.0777	18.9409	28.557	30.1259		20.3987	28.2212	29.6275		21.3006		46.4275	43.0374	42.8175	31.8084		42.4414	46.7759	41.9648		32.4964
44.5123	44.8931	45.5747	50.21	44.9387	48.9679	49.284	49.2412	51.0992	53.1996		53.3339	52.0603	56.9196	49.857	48.2424	51.4357	45.2148	55.9421	53.551	52.5545		25.6943	19.314	28.5477	30.5339		20.0981	27.7192	29.7817		21.1752		46.3155	42.7526	43.0281	31.8881		41.8291	46.9457	42.1224		32.2861
43.5812	45.2981	45.9764	50.4242	45.1072	49.1342	48.7141	49.8955	51.6978	53.9733		52.9457	52.1799	57.467	49.7468	47.7731	51.0502	44.2346	55.602	53.5459	52.2437		25.2075	19.4876	28.4374	30.7763		19.6812	27.1143	29.6928		20.8479		46.012	42.301	43.1423	31.8809		41.1414	46.9346	42.1384		31.9307
42.1587	45.4531	46.1331	50.3105	44.9109	48.933	47.7947	50.2236	52.0456	54.4857		52.3463	52.152	57.8889	49.4419	47.1473	50.4853	43.1572	55.0586	53.3546	51.7278		24.6388	19.5569	28.2172	30.8574		19.1981	26.508	29.4007		20.4229		45.5936	41.7052	43.1173	31.8005		40.3482	46.7263	41.9989		31.4374
40.2641	45.3401	45.9921	49.8196	44.2959	48.3513	46.4923	50.2329	52.1591	54.6676		51.5103	51.978	58.1483	48.9778	46.3219	49.7189	41.9801	54.3481	52.9874	51.0715		23.9691	19.527	27.8981	30.7857		18.7145	25.9299	29.0055		19.9682		45.039	41.1193	42.964	31.6844		39.4261	46.4161	41.7406		30.9135
37.9563	44.9884	45.5604	48.9244	43.2671	47.3515	44.8202	49.945	52.0279	54.4814		50.458	51.6418	58.2233	48.3469	45.3058	48.7549	40.7287	53.4755	52.4532	50.2695		23.191	19.3863	27.4947	30.5294		18.2828	25.3468	28.5891		19.5276		44.356	40.5489	42.6772	31.4768		38.441	45.9437	41.3309		30.2681
35.3745	44.365	44.8296	47.6391	41.9084	45.9428	42.8042	49.348	51.6355	53.9224		49.168	51.1545	58.1018	47.5886	44.1323	47.5832	39.4348	52.4995	51.7529	49.3363		22.274	19.1773	27.0563	30.1144		17.9078	24.6869	28.1792		19.0988		43.5475	40.0157	42.2923	31.2036		37.3548	45.3704	40.8183		29.5147
32.6255	43.4979	43.8192	45.9991	40.2837	44.0515	40.5076	48.4297	50.943	52.9869		47.6131	50.4899	57.7931	46.6835	42.8177	46.1187	38.0973	51.3456	50.8977	48.2795		21.2045	18.8577	26.5744	29.4444		17.5824	23.8823	27.7482		18.6867		42.6235	39.5266	41.8345	30.8403		36.1437	44.7139	40.1885		28.6636
29.899	42.3829	42.6069	44.0434	38.3888	41.7056	37.9767	47.1774	49.9673	51.6583		45.8089	49.6299	57.2855	45.6337	41.3559	44.3808	36.7029	50.1064	49.9037	47.0312		20.018	18.4495	26.0636	28.6677		17.2179	22.971	27.2693		18.293		41.615	38.8512	41.3531	30.3837		34.9176	44.0193	39.3892		27.6821
27.2672	41.028	41.2338	41.8684	36.2523	39.0029	35.3395	45.5798	48.7423	49.9337		43.7313	48.562	56.5802	44.4446	39.7464	42.288	35.2894	48.7151	48.7713	45.6007		18.8463	17.9671	25.5249	27.7287		16.7505	21.9142	26.7262		17.9122		40.549	38.0655	40.8727	29.8413		33.575	43.2422	38.4852		26.5883
24.8316	39.5089	39.7602	39.5429	33.9174	36.0279	32.6239	43.6537	47.3099	47.8623		41.3533	47.2971	55.6593	43.1241	37.998	39.8248	33.8739	47.1682	47.4829	43.9748		17.7214	17.428	25.0033	26.7502		16.1396	20.8472	26.0925		17.537		39.4271	37.058	40.3995	29.2322		32.2541	42.4739	37.4175		25.3779
22.5798	37.8714	38.2531	37.1354	31.4077	32.9309	29.9656	41.5329	45.6969	45.5225		38.7512	45.8365	54.5683	41.6705	36.1208	36.9912	32.4511	45.4894	46.0438	42.1587		16.7301	16.8657	24.4879	25.7335		15.3599	19.8143	25.3226		17.1369		38.2106	36.0874	39.9269	28.5538		30.9084	41.5478	36.2368		24.0874
20.5606	36.1951	36.6986	34.8356	28.837	29.8038	27.4941	39.2776	43.9142	43.033		35.9477	44.2085	53.2492	40.1071	34.1298	33.8483	31.0444	43.6518	44.41	40.0703		15.834	16.34	23.9354	24.7828		14.6109	18.823	24.3051		16.7244		36.9389	35.1109	39.4504	27.7998		29.6372	40.5575	34.9113		22.7486
18.7519	34.4922	35.1472	32.6728	26.3051	26.8144	25.1483	36.9603	42.028	40.4415		33.0242	42.4411	51.7537	38.4512	32.008	30.5238	29.7116	41.6787	42.5566	37.8291		14.9555	15.7943	23.3382	23.8226		13.8434	17.8893	23.1507		16.2983		35.5338	34.0275	38.9806	27.0364		28.3572	39.5467	33.3914		21.4214
17.1914	32.7872	33.6052	30.6448	23.9248	23.9966	23.007	34.6892	40.0671	37.825		30.0734	40.5235	50.0865	36.6943	29.7927	27.1725	28.4559	39.5483	40.503	35.4737		14.0733	15.2132	22.739	22.8926		13.1916	17.0229	21.9691		15.8289		34.096	33.1007	38.5148	26.2793		27.1659	38.4671	31.683		20.1461
15.8776	31.1022	32.0712	28.7627	21.7053	21.3421	21.0224	32.4494	38.0333	35.2401		27.1947	38.5069	48.2631	34.8889	27.5458	23.8951	27.2874	37.2913	38.2481	33		13.1779	14.6088	22.1849	21.9341		12.5741	16.1459	20.8088		15.2851		32.6569	31.9285	38.0461	25.511		26.0088	37.3783	29.9354		18.9085
14.7537	29.447	30.6129	27.0163	19.6446	18.9542	19.1759	30.2868	35.9516	32.7289		24.4586	36.3783	46.1906	33.0645	25.2512	20.8368	26.2634	34.91	35.8133	30.6025		12.2076	13.9899	21.5092	21.0743		11.924	15.2979	19.7258		14.6899		31.108	31.155	37.608	24.7515		24.9728	36.2634	28.1497		17.7165
13.8745	27.7957	29.2673	25.4142	17.7828	16.7465	17.5626	28.1925	33.7861	30.3788		21.9627	34.2033	44.0557	31.231	22.9716	18.0395	25.3796	32.4206	33.2785	28.3607		11.305	13.2992	20.7501	20.1603		11.3036	14.4378	18.7157		14.0613		29.4936	30.1203	37.2072	24.0016		23.8881	35.1118	26.2908		16.5444
13.2479	26.2087	27.9588	23.8945	16.0725	14.7656	16.1993	26.1961	31.6079	28.1804		19.7167	31.9832	41.7213	29.4265	20.7612	15.5144	24.6654	29.8877	30.6685	26.4172		10.4834	12.5927	20.0193	19.2585		10.6282	13.6365	17.7762		13.4009		27.87	29.3146	36.8322	23.1115		22.8615	33.9621	24.4496		15.3875
12.9202	24.6582	26.7629	22.5619	14.5245	13.0016	15.1019	24.2556	29.4308	26.1529		17.7269	29.7686	39.2363	27.6644	18.6543	13.283	24.1635	27.4241	28.0751	24.7703		9.75184	11.9545	19.3337	18.4206		9.94761	12.8564	16.9118		12.7172		26.2012	28.4866	36.532	22.3131		21.9321	32.8774	22.7023		14.2683
12.9201	23.1855	25.64	21.3578	13.1479	11.5488	14.383	22.3654	27.2613	24.2314		15.9946	27.592	36.6942	25.9725	16.6941	11.3446	23.8915	25.111	25.557	23.5192		9.14703	11.2774	18.6525	17.634		9.31254	12.1502	16.0309		12.0794		24.6129	27.7186	36.2879	21.5276		21.0725	31.6045	20.983		13.1112
13.2985	21.8254	24.6504	20.3665	12.0446	10.3759	14.0269	20.5424	25.1597	22.4212		14.4712	25.4782	34.1367	24.4178	14.9328	9.81998	23.8731	22.9903	23.1762	22.5874		8.58707	10.5863	18.0375	16.8805		8.70585	11.5244	15.1321		11.43		23.008	27.0187	36.1015	20.8241		20.1111	30.5373	19.2918		11.9231
14.0447	20.5794	23.7934	19.6463	11.2358	9.54772	14.0743	18.7648	23.1707	20.7498		13.1764	23.4918	31.5187	23.036	13.4501	8.72162	24.1448	21.0742	20.9252	22.1977		8.0826	9.94734	17.3968	16.1808		8.16296	10.9425	14.2167		10.8618		21.4591	26.0188	35.9487	20.07		19.3021	29.3823	17.642		10.7356
15.1677	19.507	23.1156	19.2315	10.8017	9.07631	14.5239	17.0998	21.3563	19.2287		12.1006	21.6401	29.0688	21.846	12.3181	8.13926	24.6906	19.4565	18.8832	22.2499		7.66824	9.36765	16.7414	15.4763		7.66946	10.427	13.2721		10.2764		19.8896	24.9564	35.8033	19.3552		18.4711	28.3384	16.0819		9.64875
16.664	18.6431	22.6418	19.1726	10.8069	8.98704	15.3508	15.6077	19.7985	17.9633		11.3043	20.0025	26.7176	20.9451	11.6024	8.13219	25.5131	18.0877	17.0881	22.7519		7.32824	8.84414	16.1095	14.812		7.23354	9.97303	12.3851		9.75906		18.3567	23.7535	35.6629	18.695		17.6437	27.4801	14.528		8.57214
18.4817	18.0311	22.3935	19.4732	11.219	9.27752	16.444	14.2602	18.5618	17.0453		10.8351	18.6255	24.5205	20.3511	11.3589	8.67278	26.6581	17.0583	15.5672	23.7347		7.04592	8.38391	15.5445	14.2045		6.85912	9.59478	11.6078		9.28269		16.9729	22.446	35.51	18.0511		16.8931	26.5451	13.0435		7.60299
20.495	17.7033	22.4079	20.131	12.0027	10.01	17.7451	13.24	17.7028	16.5739		10.7129	17.5501	22.6254	20.0927	11.591	9.76415	28.1291	16.3801	14.3721	25.2197		6.81531	7.99666	15.0673	13.6797		6.57192	9.28382	10.9046		8.90004		15.6592	21.1092	35.2933	17.5085		16.098	25.5663	11.5928		6.66926
22.6222	17.6775	22.7063	21.1247	13.13	11.1973	19.2513	12.6403	17.245	16.6076		11.0095	16.8524	20.9949	20.2658	12.2628	11.4169	29.9561	16.1733	13.6133	27.1692		6.66635	7.69017	14.7034	13.2363		6.40694	9.06015	10.2999		8.60594		14.3786	19.6454	34.9544	16.9381		15.3264	24.967	10.1974		5.82575
24.818	17.9833	23.2892	22.4734	14.5751	12.8454	20.9559	12.5328	17.1754	17.1683		11.7338	16.5744	19.713	20.8574	13.3928	13.6062	32.1499	16.465	13.3178	29.6355		6.62576	7.46372	14.4526	12.9098		6.35065	8.92345	9.79307		8.44209		13.2397	18.2431	34.4766	16.4459		14.5468	24.2952	8.89861		5.05693
27.0883	18.6352	24.1479	24.1896	16.3263	14.8994	22.8704	12.9702	17.506	18.2897		12.9118	16.75	18.8393	21.8808	14.9151	16.3078	34.6797	17.3105	13.5303	32.74		6.70052	7.34606	14.3157	12.7225		6.41542	8.89749	9.45557		8.45374		12.2095	16.8121	33.8104	15.9772		13.7619	23.4032	7.6988		4.40431
29.445	19.6257	25.2292	26.2617	18.3918	17.3162	24.9989	13.9642	18.1999	19.9138		14.5146	17.405	18.3586	23.3198	16.8294	19.4876	37.5131	18.7165	14.2635	36.4205		6.89811	7.36499	14.2793	12.7011		6.62613	9.02998	9.32372		8.62887		11.2271	15.3541	32.9444	15.5544		13.1054	22.9004	6.63131		3.84559
31.9015	20.9612	26.5274	28.5903	20.799	20.0189	27.3829	15.4828	19.2332	21.9034		16.5684	18.4927	18.3445	25.1674	19.1427	23.1158	40.6035	20.7033	15.5052	40.5058		7.21475	7.52386	14.2851	12.8491		6.94486	9.28814	9.37919		8.99793		10.3877	13.9961	31.887	15.2101		12.3854	22.379	5.76314		3.40468
34.4867	22.623	27.9914	31.1587	23.5685	23.0414	30.0162	17.4805	20.5919	24.1464		18.9779	19.954	18.8835	27.3958	21.8795	27.1761	43.903	23.1927	17.2861	44.9205		7.65251	7.83894	14.3328	13.1469		7.34438	9.63064	9.68457		9.57434		9.64961	12.6056	30.6559	14.9295		11.7265	21.7786	5.05839		3.13011
37.2168	24.582	29.5856	33.9997	26.7196	26.3767	32.9192	19.8738	22.3211	26.5545		21.6818	21.8103	19.9433	29.9858	25.0373	31.5356	47.3752	26.201	19.5622	49.462		8.18486	8.32903	14.4512	13.5358		7.78534	10.03	10.1005		10.3483		9.09188	11.6732	29.2744	14.7673		11.204	21.2531	4.50646		3.01873
40.1045	26.7642	31.481	37.0983	30.253	29.9912	36.1279	22.5981	24.425	29.0973		24.5695	24.0012	21.3802	32.877	28.6049	36.1078	50.9707	29.6626	22.3249	54.0841		8.84318	8.97135	14.6284	14.0381		8.29681	10.4302	10.6037		11.2881		8.58845	10.3917	27.828	14.7334		10.6862	20.7791	4.15604		3.03572
43.1112	29.1407	33.676	40.4604	34.1253	33.8962	39.5991	25.5297	26.8682	31.7864		27.6029	26.4706	23.3634	36.0757	32.5838	40.8168	54.6554	33.5263	25.5437	58.8127		9.59341	9.73475	14.9707	14.6821		8.84206	10.8469	11.1891		12.3101		8.1938	9.56941	26.3638	14.824		10.2936	20.2845	3.95471		3.22806
46.1907	31.6542	36.1952	44.0414	38.2577	38.0114	43.3213	28.6791	29.5895	34.6475		30.7477	29.1438	25.649	39.4979	36.8946	45.5877	58.4091	37.6805	29.2008	63.5527		10.495	10.7062	15.5501	15.4665		9.47782	11.2924	11.8497		13.4388		8.08553	9.32469	24.9977	15.0172		9.98746	19.837	3.91276		3.57651
49.3016	34.3127	38.9292	47.7876	42.5585	42.3206	47.2598	31.9653	32.5106	37.715		34.0173	31.9968	28.3218	43.1161	41.5044	50.352	62.1898	42.0826	33.2174	68.3129		11.5992	11.811	16.38	16.4316		10.2502	11.8187	12.5464		14.6564		8.05188	9.18014	23.756	15.4335		9.7254	19.4376	4.14091		4.14958
52.3827	37.0267	41.851	51.6232	46.9589	46.7704	51.4064	35.3791	35.5643	40.9203		37.3725	35.0055	31.2916	46.8782	46.3105	55.0946	66.0075	46.6743	37.4826	73.0818		12.9501	13.1009	17.3143	17.6531		11.1699	12.4673	13.3275		15.9885		8.18475	9.18582	22.7573	16.0504		9.50089	19.0521	4.59359		4.95911
55.4849	39.8672	44.8841	55.4939	51.4231	51.3181	55.773	38.8036	38.7096	44.2509		40.8203	38.1317	34.5996	50.7345	51.2503	59.7851	69.827	51.3853	41.9311	77.6511		14.6161	14.575	18.4929	19.1455		12.3432	13.2753	14.1558		17.4296		8.56755	9.64385	22.0379	16.9277		9.48508	18.7182	5.36055		6.02561
58.6998	42.78	48.0519	59.3917	55.8252	55.9971	60.3171	42.3126	41.9003	47.7057		44.3134	41.3811	38.0828	54.6592	56.2699	64.3905	73.6542	56.2049	46.5086	81.7863		16.5461	16.1941	20.0193	20.9157		13.8252	14.3831	15.1121		19.0673		9.17489	10.4105	21.6291	18.062		9.58759	18.5017	6.3628		7.3438
61.9438	45.7187	51.386	63.3232	60.1518	60.8019	64.8556	45.9055	45.1649	51.2951		47.8696	44.7234	41.8384	58.6251	61.3215	68.9213	77.4305	61.099	51.1402	85.3272		18.7731	18.0508	21.75	23.0714		15.639	15.8819	16.2486		20.9638		9.98098	11.3736	21.5264	19.4809		9.88474	18.5271	7.66753		8.81973
65.0452	48.7316	54.8569	67.239	64.418	65.5398	69.3101	49.7079	48.5307	55.0648		51.4633	48.1264	45.8354	62.5982	66.3809	73.36	81.1452	66.0263	55.7943	88.4793		21.2964	20.1101	23.8802	25.5759		17.7808	17.8418	17.5939		23.1525		11.049	12.4696	21.82	21.0917		10.465	18.7365	9.29077		10.6025
67.9246	51.8314	58.3353	71.0181	68.6324	70.0436	73.593	53.6592	52.0495	58.9903		55.09	51.5935	50.0417	66.5492	71.3624	77.6776	84.7267	70.9578	60.4162	91.4868		24.1485	22.4425	26.3238	28.3664		20.2106	20.2204	19.1257		25.6463		12.3491	13.7255	22.5481	23.0351		11.4162	19.1775	11.3038		12.5788
70.6412	55.0014	61.6974	74.6151	72.748	74.2495	77.6578	57.643	55.6306	62.9581		58.7032	55.0872	54.318	70.4569	76.2081	81.8125	88.1372	75.8787	64.9812	94.423		27.3181	25.0546	29.0635	31.4416		23.0974	23.1447	20.9471		28.3899		13.8556	15.2373	23.7414	25.4007		12.7296	19.9473	13.6759		14.6925
73.0924	58.1874	64.8503	78.0149	76.7107	78.1353	81.5295	61.5895	59.0985	66.8312		62.2824	58.5779	58.5989	74.2703	80.8242	85.6505	91.1534	80.701	69.45	96.9862		30.7503	28.1159	31.9998	34.9334		26.6764	26.6687	23.236		31.3883		15.4511	16.6443	25.481	28.1039		14.4881	20.9933	16.491		17.0601
75.2789	61.3042	67.8666	81.218	80.4775	81.7148	85.1577	65.4618	62.3413	70.546		65.815	62.0299	62.9022	77.9495	85.1264	89.0561	93.7069	85.2846	73.7921	98.8632		34.3659	31.7281	35.2093	38.818		30.8649	30.6913	26.1044		34.567		17.4783	18.8086	27.7913	31.2863		16.8515	22.3932	19.8768		19.69
77.1495	64.3281	70.7347	84.1989	83.9913	85.0177	88.4813	69.2206	65.293	74.1107		69.2268	65.4212	67.0959	81.389	88.937	91.9456	95.7546	89.441	77.9552	99.7653		38.1199	35.7266	38.6799	42.9128		35.5635	35.0865	29.7057		37.891		19.803	21.0317	30.6358	34.7897		19.853	24.2111	23.7362		22.5155
78.7104	67.2025	73.4495	86.9351	87.1691	88.0385	91.4048	72.8256	67.9091	77.4974		72.4746	68.6726	71.1015	84.485	92.0442	94.2518	97.2587	93.0254	81.8875	99.9541		41.9057	40.1279	42.1954	47.1138		40.5179	39.6155	33.8909		41.2548		22.5199	24.1898	33.9649	38.6452		23.6792	26.3961	28.0829		25.4439
79.9782	69.9261	75.9534	89.387	89.9316	90.7389	93.7648	76.1958	70.2146	80.6705		75.5236	71.7699	74.8839	87.168	94.503	95.9544	98.3193	95.7601	85.4667	99.9714		45.6395	44.6203	45.6376	51.2648		45.4279	44.0332	38.4402		44.5294		25.5478	28.1554	37.7648	42.7885		27.9467	29.2222	32.8475		28.5889
80.914	72.4232	78.204	91.5035	92.1341	93.0264	95.5759	79.2882	72.2143	83.597		78.3331	74.6904	78.445	89.4561	96.3707	97.1873	99.014	97.5378	88.6868	99.9777		49.175	49.0724	48.9155	55.1826		49.9121	48.2257	43.1107		47.6136		28.9393	32.5596	41.912	47.1216		32.9352	32.4499	37.8341		31.8138
81.5036	74.7116	80.1083	93.2231	93.7467	94.8567	96.8333	82.0583	73.8872	86.1806		80.8932	77.3854	81.7196	91.2635	97.6686	98.0551	99.4333	98.6524	91.4783	99.9808		52.4692	53.236	51.9535	58.7944		53.924	52.1743	47.6251		50.445		32.6119	37.4224	46.374	51.4989		38.4233	36.177	42.965		35.088
81.739	76.7463	81.6656	94.5109	94.8796	96.1828	97.5901	84.4819	75.2353	88.3214		83.1823	79.8499	84.6845	92.5739	98.5325	98.6623	99.6745	99.3201	93.8136	99.9826		55.3675	56.8891	54.8915	62.0809		57.6782	55.9594	51.7348		52.999		36.5246	42.8295	50.987	55.8766		44.4396	40.3093	48.1237		38.5283
81.5893	78.4794	82.8271	95.3683	95.6793	97.026	97.9423	86.5118	76.247	89.995		85.1939	82.0625	87.3505	93.4771	99.1041	99.0636	99.8049	99.6637	95.6396	99.9836		57.7323	60.216	57.82	65		61.184	59.509	55.5046		55.4789		40.8552	48.094	55.4851	60.2796		50.6857	44.7741	53.1478		42.1401
81.0325	79.8996	83.6388	95.8038	96.2171	97.4315	97.9812	88.1407	76.9368	91.1954		86.9016	84.0152	89.6978	94.0506	99.4954	99.3188	99.8717	99.8408	96.9681	99.9841		59.5987	63.1285	60.4577	67.5087		64.1841	62.6299	59.1778		58.0302		45.199	53.4138	59.7819	64.603		56.8196	49.4537	58.0809		45.6525
80.0484	80.9334	84.1087	95.833	96.5338	97.4228	97.7032	89.3941	77.2875	91.9118		88.288	85.7077	91.6659	94.3989	99.7369	99.4659	99.9129	99.9372	97.9022	99.9841		61.0352	65.5286	62.6641	69.5567		66.6563	65.245	62.5313		60.315		49.5429	58.8094	63.7855	68.6523		62.5686	53.943	62.8426		49.0932
78.6871	81.5863	84.2329	95.4548	96.6276	96.9825	97.0584	90.2457	77.2872	92.1358		89.3499	87.1226	93.2674	94.6327	99.8651	99.5192	99.9407	99.9718	98.5612	99.9837		62.0425	67.4042	64.4146	71.0856		68.6048	67.3612	65.4467		62.2162		53.692	63.725	67.4674	72.4551		67.6863	58.4094	67.3775		52.3346
76.9585	81.8473	83.9908	94.6805	96.4876	96.0748	96.0014	90.7185	76.9427	91.8603		90.1005	88.2716	94.4825	94.7792	99.9257	99.4716	99.9586	99.9772	99.0002	99.9829		62.6494	68.8099	65.7514	72.1247		70.0646	69.0159	67.8316		63.7355		57.7054	68.0189	70.7777	75.9015		72.5433	63.0416	71.5798		55.2725
74.8731	81.7317	83.3955	93.5047	96.0736	94.6824	94.5344	90.7887	76.234	91.0684		90.505	89.1269	95.2818	94.8512	99.9533	99.3078	99.968	99.9789	99.2718	99.9814		62.8572	69.8026	66.6643	72.7437		71.0732	70.2004	69.7138		64.8512		61.4935	71.9032	73.7019	78.9207		76.7633	67.4974	75.3526		57.8107
72.4781	81.237	82.4723	91.9441	95.2542	92.8364	92.685	90.4359	75.1953	89.7564		90.5754	89.6826	95.723	94.8644	99.9616	98.9842	99.9701	99.9794	99.4293	99.9787		62.6968	70.3715	67.1706	72.9633		71.6337	70.9397	71.0695		65.555		64.9937	75.1553	76.1691	81.5431		80.3516	71.6478	78.5207		59.9012
69.7558	80.3858	81.2133	90.0175	93.8211	90.5493	90.5098	89.6195	73.8262	87.9543		90.3036	89.9633	95.7985	94.8136	99.9546	98.5255	99.9693	99.9789	99.5139	99.9731		62.1708	70.534	67.287	72.8077		71.7567	71.2397	71.9247		65.8432		68.0455	78.0287	78.1969	83.736		83.3753	75.4985	81.1114		61.6679
66.7692	79.177	79.6217	87.7502	91.7883	87.8494	88.004	88.3497	72.1321	85.676		89.7124	89.9592	95.5449	94.6807	99.9259	97.8858	99.966	99.9771	99.5366	99.9482		61.3079	70.293	67.0325	72.3021		71.4807	71.1128	72.2959		65.7278		70.7412	80.3308	79.7338	85.4448		85.7134	79.0576	83.2777		63.0134
63.5254	77.6354	77.7245	85.1547	89.1884	84.7847	85.1626	86.6402	70.1569	82.9797		88.8136	89.6789	94.9364	94.4186	99.8549	96.9697	99.9562	99.9705	99.4708	99.6902		60.1095	69.6564	66.4278	71.4361		70.8028	70.5786	72.2011		65.1946		72.9862	82.1744	80.7729	86.7587		87.3687	82.2388	84.8786		63.9835
60.0571	75.7682	75.5466	82.233	86.1614	81.3897	81.9876	84.4898	67.8962	79.8678		87.6239	89.1255	93.9453	93.9585	99.6144	95.5403	99.925	99.9476	99.2847	98.98		58.5855	68.6387	65.5039	70.242		69.7147	69.6321	71.6604		64.2946		74.6664	83.5548	81.3139	87.5678		88.3033	84.9826	85.8617		64.5157
56.4123	73.5876	73.0748	79.0032	82.7889	77.7239	78.4977	81.9519	65.39	76.3787		86.1632	88.2919	92.5437	93.2482	99.0574	93.4023	99.8315	99.9046	98.9051	97.5621		56.7478	67.2645	64.265	68.7358		68.2495	68.2904	70.7189		63.0442		75.8263	84.5881	81.3636	87.9494		88.5461	87.3165	86.3236		64.6704
52.644	71.113	70.3455	75.4917	79.0824	73.795	74.747	79.0257	62.6477	72.5435		84.4495	87.1881	90.7764	92.19	98.0816	90.6908	99.6168	99.7727	98.1684	95.2342		54.5979	65.5335	62.728	66.8927		66.3794	66.5171	69.404		61.4486		76.5102	85.2194	80.926	87.8508		88.1593	89.1055	86.3296		64.3762
48.7996	68.3711	67.3599	71.7152	75.0804	69.61	70.7709	75.7535	59.6773	68.4016		82.5058	85.821	88.659	90.6765	96.6367	87.6297	99.2072	99.4137	96.9151	91.7365		52.1898	63.4619	60.9112	64.7643		64.1202	64.2874	67.7222		59.507		76.6449	85.4637	80.0102	87.3327		87.1317	90.2904	85.9284		63.6677
44.9166	65.3704	64.1302	67.6836	70.794	65.1697	66.5792	72.1362	56.5045	63.9459		80.3458	84.1911	86.2097	88.7524	94.7529	84.3703	98.5028	98.6726	95.1456	87.5303		49.5596	61.0336	58.7988	62.2936		61.4698	61.6278	65.6551		57.2401		76.2633	85.3388	78.6296	86.4025		85.5888	90.8964	85.097		62.5623
41.0162	62.1179	60.6696	63.4091	66.2273	60.5104	62.1791	68.1949	53.1303	59.2118		77.9987	82.3107	83.4367	86.4611	92.3606	81.0268	97.3815	97.2655	92.8966	82.7764		46.6763	58.2912	56.4146	59.5146		58.4407	58.6091	63.1607		54.6374		75.434	84.8162	76.8085	85.0927		83.4901	90.9233	83.8492		61.0702
37.1529	58.6362	56.9836	58.8866	61.3983	55.6344	57.6213	63.9411	49.5828	54.2378		75.5034	80.2037	80.3958	83.8526	89.4711	77.6521	95.8346	95.181	90.2513	77.7919		43.6003	55.292	53.7394	56.4394		55.084	55.1892	60.2979		51.7189		74.183	83.8861	74.5595	83.3298		80.9486	90.4473	82.2366		59.2143
33.3439	54.9203	53.1131	54.1504	56.3368	50.579	52.9426	59.4146	45.8758	49.0705		72.8969	77.8989	77.1252	80.9903	86.1251	74.2699	93.8891	92.3911	87.3375	72.7232		40.396	52.0153	50.793	53.0478		51.3107	51.3944	57.0837		48.5389		72.5246	82.5438	71.8936	81.2133		78.0618	89.4268	80.2642		57.0549
29.6405	50.9962	49.09	49.2433	51.074	45.4162	48.189	54.652	42.0433	43.8007		70.2195	75.4152	73.6708	77.8978	82.3643	70.9091	91.5536	89.1336	84.2101	67.6494		37.0277	48.4485	47.5835	49.4166		47.2231	47.2648	53.4723		45.1101		70.5637	80.7057	68.8277	78.7508		74.8968	87.9755	77.9107		54.5853
26.0764	46.8801	44.9553	44.2446	45.6934	40.2375	43.4503	49.6731	38.1444	38.5281		67.5115	72.784	70.1008	74.6161	78.3283	67.5868	88.8895	85.5419	80.9004	62.663		33.5252	44.6324	44.1585	45.5158		42.7975	42.8233	49.4898		41.4478		68.27	78.341	65.4154	75.9924		71.5143	86.0777	75.1228		51.8488
22.6899	42.6342	40.7716	39.2523	40.2933	35.1585	38.8263	44.5319	34.2495	33.399		64.8141	70.0305	66.4684	71.2217	74.1632	64.325	85.9716	81.7184	77.4354	57.8926		30.0173	40.559	40.5065	41.4052		38.1492	38.1763	45.1213		37.5754		65.6795	75.5139	61.7163	72.881		67.9606	83.7863	71.9034		48.8512
19.5179	38.3262	36.5841	34.363	35.002	30.3269	34.4182	39.3146	30.4428	28.5006		62.17	67.1885	62.8216	67.7444	69.9204	61.1517	82.9002	77.7348	73.8457	53.4555		26.457	36.2962	36.6657	37.1381		33.346	33.4411	40.4434		33.5282		62.7952	72.2241	57.7981	69.5493		64.2925	81.1263	68.3602		45.6551
16.5792	34.0308	32.4837	29.7143	30.0034	25.8438	30.3469	34.1257	26.8497	24.0142		59.6078	64.2879	59.2632	64.2276	65.6422	58.1086	79.7679	73.6651	70.1587	49.4131		22.8519	31.905	32.7206	32.8237		28.5014	28.7605	35.5227		29.316		59.6145	68.5619	53.7491	65.9894		60.5859	78.1278	64.5305		42.2901
13.9247	29.873	28.5797	25.4333	25.4681	21.7876	26.6578	29.0752	23.5468	19.9855		57.1551	61.3791	55.8519	60.7128	61.3964	55.2299	76.6287	69.5517	66.4104	45.8746		19.3736	27.4812	28.7614	28.5844		23.8693	24.3091	30.5144		25.0768		56.2281	64.6492	49.6815	62.2782		56.9264	74.9226	60.4224		38.778
11.5694	25.9554	24.9715	21.6271	21.4683	18.2757	23.4423	24.2745	20.6661	16.5011		54.8409	58.5137	52.6592	57.2475	57.2666	52.5541	73.5355	65.4633	62.6439	42.8949		16.0933	23.1671	24.9211	24.5445		19.6106	20.2743	25.5084		20.8953		52.7397	60.5634	45.7452	58.5051		53.4505	71.5322	56.2403		35.1996
9.65734	22.4268	21.7462	18.3809	18.0258	15.3328	20.765	19.867	18.269	13.604		52.6911	55.7386	49.7711	53.9086	53.3274	50.1356	70.5308	61.4741	58.9025	40.4877		13.0266	19.0648	21.2387	20.7855		15.8481	16.7004	20.6907		16.8986		49.2287	56.3766	42.0801	54.7228		50.277	68.0751	52.1182		31.6513
8.26785	19.3599	19.0043	15.7253	15.1533	13.0634	18.6403	16.0069	16.3929	11.2589		50.7357	53.1276	47.27	50.7728	49.6673	48.0296	67.6551	57.6802	55.2563	38.674		10.2036	15.2688	17.8188	17.2894		12.6369	13.6673	16.1655		13.164		45.8184	52.2532	38.8301	51.0319		47.554	64.5905	48.1889		28.2554
7.44632	16.8594	16.7821	13.7645	12.8834	11.423	17.0627	12.8588	15.0658	9.47963		49.0078	50.7485	45.2101	47.9308	46.3664	46.2679	64.9484	54.1641	51.7908	37.4514		7.7602	11.8317	14.6702	14.1109		9.89062	11.1114	12.0687		9.768		42.6209	48.311	36.1007	47.5866		45.3316	61.215	44.5882		25.2204
7.14674	14.8966	15.1278	12.4132	11.217	10.385	16.0368	10.391	14.1744	8.20494		47.5486	48.6415	43.6186	45.4575	43.4985	44.8632	62.4348	51.0395	48.6024	36.8074		5.92696	8.78042	11.866	11.2594		7.67795	9.0599	8.51374		6.85989		39.7972	44.7119	34.0334	44.4979		43.7026	58.2167	41.484		22.7734
7.27424	13.4494	14.0051	11.5951	10.2119	9.90491	15.4789	8.61126	13.8008	7.42999		46.3641	46.8668	42.4966	43.3905	41.098	43.831	60.1317	48.3587	45.784	36.6734		4.94396	6.21263	9.68808	8.88643		6.12239	7.6427	5.61423		4.58842		37.4633	41.6741	32.6609	41.8942		42.6992	55.4017	38.9615		21.0341
7.78549	12.4871	13.4716	11.2419	9.76837	9.90031	15.3408	7.45469	13.8441	7.16323		45.4531	45.473	41.8082	41.7905	39.1916	43.1523	58.0544	46.1722	43.3895	36.9674		4.982	4.34484	8.45824	7.15111		5.39763	6.9198	3.55782		3.1068		35.6705	39.311	32.0099	39.8761		42.2455	53.0761	37.0733		20.0281
8.59919	11.957	13.3787	11.3325	9.87296	10.4085	15.5556	6.8669	14.3121	7.4057		44.8168	44.4533	41.5301	40.6603	37.7868	42.7818	56.1879	44.4469	41.5017	37.5999		5.86508	3.29827	8.28609	6.34253		5.60245	6.92992	2.69773		2.53113		34.4798	38.0307	31.9855	38.4833		42.2865	51.1923	35.8661		19.8314
9.74009	11.8694	13.8132	11.8858	10.5089	11.3595	16.0607	6.87927	15.1873	8.09148		44.4193	43.7714	41.6066	39.9505	36.89	42.6813	54.5215	43.1679	40.0934	38.489		7.22586	2.95814	9.12941	6.56271		6.65211	7.67231	3.13949		2.75078		33.7399	37.2201	32.4479	37.6921		42.63	49.6593	35.2397		20.4188
11.1283	12.1605	14.5866	12.8562	11.599	12.6576	16.794	7.41715	16.3845	9.19068		44.1865	43.3659	41.9338	39.6083	36.3838	42.7473	53.0063	42.2153	39.1601	39.4989		8.76456	3.27927	10.715	7.61498		8.25413	9.14283	4.5509		3.78948		33.3325	37.0702	33.2529	37.4581		43	48.2616	35.1238		21.7039

## Sheet: Knee Moment
RUNNING																						WALKING
Constant Speed											Accelerating											Constant Speed											Accelerating
1	2	3	4	5	6	7	8	9	10		1	2	3	4	5	6	7	8	9	10		1	2	3	4	5	6	7	8	9	10		1	2	3	4	5	6	7	8	9	10
-58.267	-70.2431	-58.1549	-46.841	-81.3958	-41.1205	-37.738	-51.7918	-43.4487	-39.9702		-66.3912	-84.7694	-61.4373	-60.2282	-79.7785	-34.4447	-55.5271	-49.9181	-72.4787	-49.6272		-33.7123	-51.1112	-23.5993	-22.5967		-15.4512	-12.0455	-17.3636		-22.6586		-30.0726	-31.1512	-46.4466	-35.0026		-24.2957	-16.2495	-29.683		-26.7802
-61.1775	-66.551	-40.15	-26.8912	-57.669	-26.3253	-23.8726	-38.7676	-38.5063	-31.1554		-78.5514	-86.575	-54.8233	-63.9586	-66.5854	-27.5665	-51.706	-40.1001	-64.8714	-42.4509		-19.6092	-34.5216	-23.2922	-16.2778		-12.4002	-20.0482	-19.8005		-12.543		-23.1324	-25.7468	-33.5604	-30.6715		-16.2806	-12.7246	-20.652		-19.1853
-40.3901	-62.2711	-21.926	-11.8099	-43.5479	-14.9498	-13.0455	-28.823	-27.6322	-17.1639		-72.8597	-76.7246	-42.8341	-58.5969	-40.5493	-19.9865	-49.9885	-25.348	-44.0351	-29.4889		-2.50911	-21.7346	3.01189	-8.99254		-21.9946	-14.1858	-17.663		-19.9007		-23.9002	-28.3322	-28.6551	-24.2467		-17.1217	-12.8273	-20.0582		-21.1254
-6.73898	-55.9576	-19.5396	-8.50168	-31.1566	-9.71254	-4.48246	-33.2884	-16.7502	-6.90334		-39.8934	-55.6416	-25.3949	-37.6695	-15.9443	-4.99455	-4.70877	-10.2646	-27.8826	-10.9527		-5.56705	-21.1768	6.86421	-6.82868		-22.6201	-18.9638	-12.6604		-18.398		-23.7134	-24.9712	-30.3819	-18.1576		-17.8977	-14.7238	-25.1898		-27.146
28.5659	-46.293	-15.6575	-12.7909	-23.52	0.557109	17.5046	-41.1788	-8.54235	-8.60176		-9.53541	-32.9982	-11.436	-17.1796	-11.9939	2.49088	41.6555	-9.75251	-10.422	0.556508		-8.04808	-21.1634	13.609	-7.97266		-7.88032	-5.88729	-8.19629		-9.87602		-17.8817	-17.784	-26.1122	-14.1203		-14.7572	-17.0048	-24.6789		-24.8572
65.4991	-33.6806	10.555	6.72182	-24.0764	27.0077	42.7409	-31.0572	-7.22774	-9.07114		9.54791	-17.1326	-6.01973	-4.65467	-21.1913	0.624746	49.5624	-13.0203	-8.11855	1.42009		-8.09521	-16.9121	15.1781	-10.4262		0.647678	-1.75089	-8.51219		-3.66945		-9.2498	-12.5182	-23.5332	-10.212		-6.48082	-13.4913	-14.5826		-14.0326
104.014	-18.4726	36.4943	40.2102	-5.21281	51.1384	66.6424	-2.70922	-13.3592	6.88513		31.3132	-8.12038	0.0410618	4.40047	-15.4451	7.70838	32.8272	-5.69138	-14.4281	1.89472		0.780216	-15.1362	16.8525	-15.2179		-1.21626	-3.89416	-10.1211		-0.574751		-4.27672	-9.2465	-19.7645	-5.21508		3.54548	-8.41057	-4.52355		-4.35327
155.346	3.52982	53.2521	73.9986	39.4056	73.1485	96.6957	22.2586	-5.30749	33.5962		59.9712	-0.624722	11.6903	15.8081	18.5083	28.1601	18.2263	15.4777	-12.6528	12.9649		15.374	-17.3665	25.1579	-2.64357		-2.09668	0.905729	-7.89604		1.8152		5.00796	-2.45203	-8.86715	0.948414		12.3148	-5.78305	2.75729		3.0489
181.444	32.7368	78.3095	100.743	76.8352	96.0712	112.389	39.4358	13.2205	59.3846		85.6476	9.03315	22.2388	32.1859	57.9944	50.8218	22.3926	42.1174	3.94716	33.5047		25.948	-17.4235	35.0523	10.6662		0.352798	7.05008	-4.48843		3.12528		18.4006	2.62098	1.88374	6.83122		20.783	-3.06413	9.48922		8.55291
196.818	60.1237	100.413	118.927	96.7769	109.804	118.238	64.7932	37.6323	89.567		107.74	19.1797	29.604	48.8831	83.9001	69.7308	42.8631	64.7353	28.775	55.2867		35.0347	-13.7109	40.5485	20.7891		4.54387	14.1129	2.8917		5.99906		27.8666	2.54048	9.75514	12.743		28.0823	-0.781772	16.6264		13.5141
228.152	78.4591	107.855	137.259	111.321	120.277	127.677	88.008	62.9344	116.746		131.694	27.7134	38.9043	62.6932	98.6195	85.3633	65.6393	79.2611	52.2376	77.4692		42.7896	-9.33551	45.0646	27.0311		9.39126	21.4674	11.1576		9.4226		37.9604	5.58924	17.8967	18.7023		33.4845	3.18473	24.0118		19.9116
243.208	88.9299	117.22	155.131	127.198	132.458	137.678	97.1182	74.1652	132.518		153.466	35.2706	49.6717	75.6353	110.928	98.2668	79.7755	89.5653	71.8236	98.43		49.4556	-4.97925	49.9353	34.5319		12.6038	26.7972	19.618		11.3072		47.1579	14.2659	26.5997	25.3222		37.7856	11.083	32.3987		25.2196
242.592	94.4176	129.424	170.034	143.5	142.608	147.091	105.818	80.8248	151.078		170.903	42.4468	60.5035	88.8578	123.783	109.893	84.7764	99.9196	87.0976	112.659		52.9912	-1.32678	54.3213	42.2212		16.4514	29.7843	28.1093		14.8169		56.0493	18.0539	34.6096	31.9532		43.6463	18.4371	39.8713		30.3267
247.808	98.8668	134.54	182.288	158.465	151.608	150.227	119.632	96.2685	173.115		185.601	49.7643	70.9441	102.204	134.319	121.541	86.2661	109.771	96.5854	123.895		55.1015	1.64738	56.7471	48.3247		17.7998	30.8969	33.2126		16.3311		63.9143	18.1863	40.7043	36.1552		47.4604	23.4504	46.2075		35.0024
241.831	103.628	138.705	191.568	170.961	157.413	149.01	130.852	107.647	186.915		197.403	57.1904	80.8242	115.491	141.718	131.249	88.7489	117.725	102.87	138.237		55.7207	3.62329	57.9283	52.2874		18.7049	30.7643	37.3976		17.999		70.7659	22.3231	45.6045	39.646		49.7097	29.0691	52.4489		38.9536
228.284	106.006	142.519	196.796	180.276	160.074	143.945	140.618	111.593	197.501		206.146	64.5576	89.4864	127.758	147.157	137.934	92.2931	123.821	108.429	151.586		55.243	5.10065	57.7632	55.274		19.0041	29.9579	40.4232		18.0542		76.7477	24.394	48.9234	42.5605		50.4145	35.7977	56.8035		40.6407
212.045	105.332	142.173	195.844	186.195	160.278	134.944	150.824	117.817	206.31		210.924	70.8983	97.4139	138.168	151.978	142.687	94.5367	129.018	111.696	160.103		52.6503	6.22252	56.2825	56.3966		19.1346	28.4145	42.285		17.7091		81.0096	27.4027	50.5302	45.1326		50.5101	41.0718	60.5355		40.8539
185.141	102.622	139.755	193.123	186.643	157.358	123.746	155.56	121.182	207.102		211.58	76.8567	104.857	145.563	157.461	146.227	95.282	133.408	113.154	166.927		47.8947	7.22406	53.4711	54.8615		19.2013	27.4455	43.6736		15.9481		83.4688	27.3421	50.8426	46.4575		49.1217	45.2493	62.5766		40.3175
154.823	97.4428	135.483	185.858	180.074	149.834	109.414	156.38	121.251	205.075		209.447	81.986	110.05	150.193	162.603	148.431	94.9703	137.405	113.79	170.72		42.0563	7.32517	50.1783	51.859		20.4171	25.2145	44.0029		14.3849		83.1605	27.1056	49.6599	46.497		44.3288	48.6165	63.5094		39.3074
121.904	90.1634	126.237	167.195	169.397	139.154	93.0826	152.704	122.822	200.284		204.28	85.1167	115.691	151.352	166.346	148.145	93.423	140.863	113.455	171.548		35.6456	5.96087	47.1606	49.1841		19.9414	22.51	43.3659		12.3007		81.5895	26.6235	48.191	45.7297		41.2097	51.4874	63.6223		37.0855
84.7207	81.3362	115.05	148.211	153.036	124.086	76.7159	143.331	122.194	188.457		195.218	86.3569	120.911	149.592	167.522	146.634	89.7815	142.57	112.192	171.666		29.3978	4.93817	44.2235	45.3864		20.5914	19.3458	41.9903		10.4407		77.5787	25.6055	45.8266	44.2635		35.6479	52.8708	61.9258		35.51
51.2262	71.5512	103.456	128.698	134.273	103.319	59.5288	131.972	118.497	172.552		184.56	86.276	129.061	144.756	165.713	141.588	83.9029	142.641	109.715	172.416		23.4273	3.91436	41.7598	40.6949		19.7521	16.0033	39.8403		8.43071		73.7335	23.4063	42.9224	41.8002		29.6521	53.9501	59.757		32.661
25.6925	60.5996	88.8784	103.69	114.179	82.5917	43.8096	118.867	113.258	152.114		169.269	84.8472	136.813	136.545	160.059	131.419	77.1571	141.053	107.554	171.686		18.21	2.44661	40.2364	38.1803		19.4857	13.2588	36.8408		6.81826		68.4707	20.2583	39.6208	38.4578		26.2962	54.6478	56.0397		28.5536
4.78161	48.7337	74.7201	80.1379	92.3882	62.2702	32.0973	103.677	105.806	128.454		149.219	84.0826	143.876	126.054	150.909	117.231	69.6586	137.823	105.219	164.675		13.3315	1.48257	38.4921	34.5771		19.7841	9.87094	33.9033		4.85948		62.531	19.0728	36.0811	35.6327		24.4591	54.5987	52.1135		24.4091
-11.2551	37.0381	59.9602	57.787	70.8748	39.9845	22.8525	88.0691	96.5984	105.825		126.106	83.5482	148.383	114.189	137.975	99.9815	61.1913	132.367	103.693	151.49		8.63027	0.306715	37.2703	30.8996		21.0368	7.53037	30.9728		3.05083		55.0594	17.2248	32.4115	32.5933		21.4801	52.9289	48.7034		19.5862
-21.3638	27.2762	45.908	35.6054	52.8072	21.4397	15.7562	71.7895	88.5987	82.9024		101.968	83.31	150.276	101.574	123.747	81.5146	52.5708	124.548	101.81	133.508		4.94236	-0.821295	36.2487	27.1365		20.767	5.05508	28.2634		2.3027		49.3596	13.6838	29.614	26.7362		19.3922	50.16	41.8294		16.8575
-28.1485	18.3324	35.9598	19.9442	37.7512	5.99061	9.62704	56.5435	79.8477	61.2601		79.0623	84.0264	151.294	89.2593	105.954	65.3324	43.6566	114.142	99.2031	112.112		1.35058	-1.90866	35.1952	23.9811		20.7264	2.95519	25.7046		2.0199		39.8371	8.39501	26.9958	22.9979		12.5464	44.8252	37.1044		13.1329
-29.4539	11.939	29.6148	11.1678	25.6417	-7.77634	4.70824	44.2453	70.4615	43.6897		58.9605	83.0913	150.91	77.6551	88.2806	50.2586	35.6226	102.463	98.0722	91.1086		-3.307	-2.05033	33.1447	20.4861		20.0285	1.08229	24.0866		1.83378		33.7565	0.840122	24.9909	18.7493		9.56149	37.7176	32.3722		8.94156
-27.5603	7.00394	23.5395	3.9234	16.8391	-15.0349	1.68104	34.7756	61.3519	29.8665		40.4807	79.7372	149.562	66.9219	70.7702	35.0205	28.9812	88.3544	92.1951	71.5789		-5.39706	-2.26872	32.4868	17.7076		18.7367	-0.612751	21.9299		1.49879		23.5255	0.00323912	22.8758	14.5468		6.19874	32.686	26.2042		5.18897
-25.3846	2.9559	19.1294	-0.957317	9.34196	-15.6842	0.336161	27.4088	54.2186	19.8771		25.6952	73.9323	144.602	56.0264	54.7709	22.0003	25.2169	76.1358	82.8952	54.4696		-6.59692	-3.08881	32.588	15.6608		16.4564	-2.6841	20.5565		0.353621		15.3462	0.276648	21.5403	9.45458		2.41343	28.7657	20.5685		2.89987
-23.3362	1.08844	16.9573	-4.02544	4.32212	-14.3996	0.0831636	21.1745	47.1964	13.6536		11.6227	67.3796	138.096	46.5447	41.6408	11.6445	22.5318	63.5528	71.259	40.1719		-9.9408	-4.73029	29.9771	14.657		13.6944	-3.97931	20.042		-0.605191		4.62335	-1.21293	20.8731	4.54148		1.28638	26.1501	16.6095		-0.371687
-20.5687	-0.318626	14.629	-6.65554	1.86032	-12.1448	-0.16611	15.6788	40.0242	8.80145		-1.37516	59.2823	130.323	38.2739	31.3006	3.69764	18.8904	51.8293	58.6993	28.9749		-12.6589	-7.89653	26.704	12.0218		11.3462	-4.98471	18.6618		-1.52681		-1.62495	-3.87838	20.5967	0.606145		-0.954805	22.8515	13.7816		-4.01459
-17.9628	-0.951172	12.9569	-7.64083	0.922129	-8.65616	-1.81303	12.1858	33.6516	4.78579		-11.5345	50.6151	120.998	31.8253	23.8181	-1.19686	14.0254	41.7278	45.9571	19.3551		-13.6604	-8.57306	25.0956	9.2877		7.65955	-5.85014	18.7267		-3.22164		-6.61364	-4.52924	22.562	-2.16201		-2.51347	17.6463	8.21946		-7.3126
-15.8236	-1.22915	12.0423	-6.61223	0.904509	-6.19162	-3.93125	9.66389	25.7996	1.97524		-18.1456	42.7435	111.26	25.9618	18.964	-2.68971	9.90768	33.8052	34.0703	11.6741		-14.3775	-9.61253	23.7866	8.77272		4.27333	-6.16467	18.1097		-4.4278		-15.5722	-7.67127	24.6784	-4.11651		1.57438	13.4565	3.55896		-10.9279
-13.4201	-0.0421929	11.1969	-4.8626	0.746486	-3.17616	-6.03205	7.80567	18.4157	0.798305		-21.5019	36.0987	101.335	20.6788	14.8548	-1.77615	8.93703	27.5916	23.9196	6.52505		-15.3328	-10.8442	22.8547	7.51665		1.70485	-6.91119	17.2837		-7.14565		-17.2527	-13.7952	27.6387	-6.98464		2.2003	10.0569	0.249841		-12.1671
-14.094	0.708969	10.6916	-3.98596	-0.452626	-0.888494	-8.29951	7.11225	13.2284	0.814519		-22.4944	30.8852	90.4611	17.0137	11.7387	-0.130017	12.9806	22.7823	15.7472	2.88343		-16.0203	-13.4555	21.6078	7.18933		-1.26154	-7.06038	16.1538		-8.33089		-27.7218	-14.2867	30.3206	-10.1857		4.15728	2.30806	-2.23904		-11.182
-18.3778	0.0412696	11.0504	-3.84998	-2.63292	-1.18247	-9.58997	6.71575	9.65792	0.865665		-20.7614	27.4006	79.1034	13.3558	8.60896	0.796941	20.1955	18.9521	9.53631	-0.657712		-17.7507	-16.1201	20.0374	6.95867		-4.03627	-7.92651	16.0866		-8.81973		-28.95	-4.36568	35.1777	-11.931		4.1791	2.28894	-1.87946		-8.5636
-20.4451	-0.986437	11.5958	-4.37573	-5.30309	-2.87707	-9.91645	6.14872	6.42132	0.180201		-17.3509	25.277	69.0756	10.203	5.60884	0.578769	27.1105	15.438	5.51691	-4.03756		-18.2132	-18.3421	19.2165	4.7805		-7.16836	-8.43063	13.6936		-11.845		-22.2817	-7.32328	40.3292	-13.2497		3.19286	-2.98605	-4.19613		-9.42594
-17.6129	-2.34375	11.3302	-5.01004	-7.95283	-4.29177	-9.51655	5.2253	2.88882	-0.720945		-13.0904	23.6063	60.9623	7.5231	2.37271	-0.557851	14.8072	11.8631	3.37407	-6.77304		-18.7714	-20.3751	18.0245	3.83012		-10.0881	-9.01047	11.1667		-14.2795		-25.9594	-6.36615	44.3503	-15.4123		0.581847	-3.97791	-6.60405		-13.0176
-9.26639	-3.69503	9.7903	-5.45378	-10.0821	-5.54581	-8.05836	3.94424	-1.11866	-1.67439		-8.84281	21.2254	54.8108	4.41957	-2.07975	-1.74181	5.58833	7.97713	2.51645	-9.81481		-18.4669	-21.1533	16.6016	2.70471		-12.2193	-9.30428	7.62122		-15.7136		-30.9632	-2.26539	49.9605	-15.366		-0.784552	-8.54131	-6.93841		-15.993
-0.244385	-5.07448	7.94891	-6.42712	-10.4375	-6.14127	-6.16476	2.41064	-5.29297	-3.09918		-5.77829	17.47	49.3358	0.65303	-5.96921	-2.27227	3.50205	4.03672	1.86355	-11.2642		-19.0337	-23.4941	15.1955	0.116177		-14.0023	-9.7946	5.50566		-17.4679		-35.726	0.270403	55.7843	-16.9124		-3.60228	-10.2455	-8.02202		-19.1219
5.64947	-6.77558	6.36058	-9.49201	-10.4437	-6.20166	-4.11728	1.18258	-8.34016	-4.4877		-5.0717	12.3354	43.6288	-2.7469	-8.30776	-2.09632	1.96408	0.818551	0.83032	-10.2805		-18.6208	-25.14	13.7597	-0.662541		-15.7325	-9.6731	4.16674		-16.88		-40.0994	-2.23997	60.1539	-18.3769		-4.84063	-10.9036	-10.6999		-21.6445
8.42702	-8.54569	5.30519	-12.2768	-9.73371	-5.44424	-2.20876	-0.443973	-10.3724	-5.62771		-6.3059	6.97713	36.8345	-5.37337	-9.53372	-0.0787565	1.24206	-1.2945	-0.474895	-7.96299		-17.7936	-26.6237	13.558	-1.89083		-17.3451	-9.50134	1.97885		-19.0498		-36.8186	-3.27473	64.6097	-16.9153		-6.19854	-14.8511	-11.5351		-24.8709
9.72506	-10.3355	5.1722	-12.5399	-8.98814	-3.97322	-0.606823	-1.63543	-12.1705	-5.92366		-7.84476	3.04184	29.4808	-6.99551	-8.94482	3.70814	1.24325	-2.32384	-1.65713	-4.59316		-17.5137	-26.2609	13.5959	-2.72108		-17.9435	-9.12233	-0.873287		-19.5773		-35.3359	-3.84566	67.7051	-19.784		1.69607	-12.6816	-13.1239		-24.4435
10.9678	-10.4854	5.40092	-9.17302	-8.30913	-1.93241	0.686584	-2.60532	-13.4298	-5.52979		-7.61714	1.53201	21.6275	-6.45104	-7.31561	8.69418	1.73452	-1.73263	-2.66131	-0.575908		-16.3173	-26.3176	13.3096	-3.33536		-17.8939	-7.96459	-2.8169		-18.9737		-29.2817	-5.64499	69.3556	-18.0632		2.29622	9.35765	-13.6132		-25.482
12.7057	-8.15647	5.20283	-3.68974	-7.20238	0.534513	1.83661	-2.51976	-14.0147	-4.53609		-3.07136	2.54805	14.131	-4.48519	-4.56359	14.262	2.71474	0.578245	-2.87892	4.00773		-13.483	-24.5629	13.1815	-2.89479		-16.9392	-6.10619	-3.62525		-17.9042		-17.7195	-6.25349	70.124	-16.2198		0.888367	11.1971	-15.1865		-27.2877
14.995	-3.39982	4.11601	1.44744	-4.84667	3.25236	3.06987	-2.20328	-13.9321	-3.09897		5.36687	5.45421	8.70083	-0.378686	-0.861167	19.6542	4.22203	4.02742	-1.92441	8.7174		-9.6378	-23.3457	16.3542	-1.6455		-15.0169	-3.71986	-3.81548		-16.1152		-16.0085	-7.41052	69.5958	-12.2618		2.11264	9.62584	-17.3002		-27.9987
17.626	2.42704	1.49093	4.91381	-0.756216	5.99735	4.54549	-1.04747	-13.0879	-1.35504		15.6276	10.3634	6.11453	4.79014	3.36088	24.1108	6.07348	7.54191	0.0775286	13.3471		-5.6463	-20.9368	17.6776	0.246663		-12.338	-1.24225	-3.1806		-13.887		-16.0741	-8.6395	68.8501	-5.47113		2.12811	10.5403	-17.3757		-27.8891
20.049	7.9306	-0.418717	7.18324	4.90365	8.51967	6.22927	0.790235	-11.4482	0.551372		24.7058	16.5045	5.64255	10.0926	7.68909	27.1773	8.19112	10.7372	3.28269	17.8552		-1.7428	-18.4939	14.0537	2.97811		-9.33998	1.62139	-1.4904		-11.2193		-16.4733	-9.11026	68.098	-3.12067		1.91185	10.5448	-17.668		-26.0013
21.7226	12.3495	0.0672	9.20094	11.2514	10.5965	7.83737	3.0756	-9.12069	2.463		31.1981	22.6339	6.80337	14.943	11.8569	28.7546	10.5449	13.0636	6.8541	22.2125		2.57683	-16.6594	24.8568	6.18679		-5.93141	4.73879	1.31599		-7.55279		-16.4137	-10.5927	67.2299	-2.55087		2.02013	9.63862	-16.7773		-24.0084
22.6141	15.4041	2.87236	11.2718	17.1007	12.0887	9.00686	5.503	-6.26318	4.23015		34.9976	27.921	9.54223	19.1433	15.4989	28.956	13.1043	14.3643	10.6769	26.3728		6.87939	-13.0219	22.3909	9.41846		-2.51671	7.72561	4.55232		-4.00156		-16.6203	-11.0977	66.2045	-0.343637		3.55656	9.79254	-14.7773		-21.1617
23.1546	17.1033	6.09026	13.1737	21.3696	12.9148	9.41818	7.77992	-3.03214	5.71058		37.08	31.6005	12.0311	22.5047	18.3478	27.9477	15.8414	14.9295	14.4821	30.0732		10.7286	-9.42685	24.6225	12.7005		0.428783	10.6148	7.6123		0.0588472		-15.6757	-7.38298	65.1959	1.09511		3.94738	10.0201	-12.4223		-16.8938
23.4244	17.8765	8.30696	14.5308	23.6683	13.1495	9.03174	9.72202	0.372397	6.85002		38.6182	33.573	14.0773	24.9424	20.422	26.1354	18.7049	15.1138	17.7433	33.0239		14.4304	-5.30357	28.7685	15.3153		3.44225	13.3224	10.8541		3.90033		-11.6651	-3.38649	64.0855	2.96367		4.07785	10.6872	-8.0617		-11.1892
22.6593	18.1464	9.69152	15.0402	24.1324	12.9009	8.00322	11.2593	3.78228	7.6544		39.8446	33.9467	16.1184	26.2929	21.886	23.8406	21.6214	15.2666	20.4167	35.022		17.7364	-1.04797	29.0305	17.4452		6.49958	15.6255	13.7978		7.82536		-8.58201	1.43883	62.7776	6.84711		5.23804	10.5662	-3.16715		-5.09869
20.8607	18.2063	10.8662	15.028	23.2718	12.3158	6.57474	12.4145	6.98917	8.17027		40.3546	33.1574	18.0587	26.4743	23.1019	21.4731	24.4751	15.5268	22.3704	36.1734		20.9604	3.01551	31.2781	20.134		9.68886	17.2338	15.749		11.6897		-5.1885	8.08273	60.5198	10.8989		5.92637	11.2261	2.84304		1.55838
19.4546	18.1833	12.1446	15.2244	21.6608	11.5477	5.01445	13.1969	9.73638	8.46099		39.5238	31.5374	19.2337	25.592	24.4734	19.3694	27.0882	15.8921	23.656	36.9466		23.1518	6.68802	33.6185	21.9335		12.1575	17.6507	17.3024		15.2102		-0.100561	14.7253	57.9188	13.6163		7.07153	12.5579	7.97999		8.23943
18.8919	18.0507	13.4635	15.8523	19.8314	10.7541	3.55411	13.5022	11.7364	8.54883		37.2564	29.3059	19.9177	24.0228	26.3297	17.8064	29.2385	16.2865	24.2156	37.7999		23.8148	10.0425	33.5267	22.2124		13.7317	17.2323	18.8922		17.9753		3.61398	21.186	53.9154	14.9502		8.63736	13.5007	12.5344		14.4604
17.8934	17.8357	14.3887	16.1695	18.1347	10.0616	2.46194	13.1427	12.7878	8.43308		33.8723	26.732	20.3994	22.3659	28.8314	16.832	30.6792	16.7795	24.0631	38.963		23.3205	12.8357	31.3547	20.6924		13.0923	16.2669	19.3479		19.7897		7.65224	28.0127	47.0625	16.2968		11.6328	14.7642	16.471		20.8047
15.9836	17.6914	14.2758	15.294	16.8118	9.52346	1.9528	11.9495	12.8434	8.11639		29.7737	24.1006	20.4567	21.4115	31.8592	16.2946	31.1719	17.5309	23.2719	39.9656		21.6972	14.8758	27.8954	18.5754		12.1299	15.2746	18.0282		20.6614		11.2539	34.6666	38.8091	18.6161		14.265	16.4163	19.3348		24.4024
13.8173	17.6536	12.8847	13.549	15.9524	9.10886	2.10456	10.0015	12.0645	7.63669		25.4736	21.6168	19.9034	21.8589	34.9734	15.8167	30.5543	18.6531	22.042	39.9189		18.7536	17.1603	23.0705	15.8957		13.5641	14.0117	17.6766		21.374		13.701	37.0041	29.7565	18.5479		15.7465	17.7936	19.816		26.6391
11.7287	17.51	10.8789	12.1155	15.5136	8.71659	2.72619	7.6762	10.7775	7.07915		21.456	19.4047	19.1592	23.7333	37.5307	14.9538	28.7839	20.0515	20.6535	37.7391		16.2674	18.3398	19.0168	12.5766		15.0867	12.1378	17.7336		21.9271		14.6508	35.2246	22.3839	16.6457		15.5556	18.7521	19.0675		25.6636
9.60384	17.043	9.313	11.4146	15.2289	8.23542	3.44207	5.53332	9.33786	6.5575		17.9665	17.538	18.6548	26.0887	38.658	13.2783	25.9463	21.3425	19.4023	33.2072		14.3437	16.9597	14.9219	9.92395		13.5355	9.04909	16.3497		20.8165		15.405	32.6439	16.1673	16.0446		14.3007	17.3756	17.261		22.8732
7.55969	16.0465	8.69038	10.797	14.7086	7.60137	3.84322	4.04124	8.0213	6.17766		14.9918	15.9039	17.9915	28.0176	37.7382	10.5691	22.2841	21.8134	18.4692	26.7988		11.4102	15.9576	9.96284	9.12818		3.38094	5.14469	12.9829		17.1459		17.134	29.6096	12.5519	14.3419		10.7476	16.9099	13.9562		19.5433
5.83273	14.528	8.67212	9.80279	13.4739	6.82722	3.67487	3.39148	6.96342	5.97064		12.4295	14.3457	16.8446	29.1296	34.4418	6.84874	18.1318	20.9166	17.846	19.5721		6.86539	17.5087	8.30487	8.78341		-5.76723	1.69294	9.03261		12.1473		16.7023	25.2247	11.4262	13.1268		8.2993	16.0006	10.3141		15.6458
4.48796	12.8653	8.75129	8.63514	11.2548	5.97565	2.91662	3.38393	6.1608	5.88406		10.1241	12.8041	15.3831	29.3009	28.9462	2.34449	13.8675	18.3851	17.289	12.6576		2.58449	18.7816	5.84672	5.47324		1.98604	-0.447283	4.79343		8.13882		14.0776	21.0511	11.8444	9.67084		9.02223	14.3422	6.5271		14.0859
3.51188	11.6138	8.69886	7.48813	8.0424	5.10604	1.76492	3.66371	5.52286	5.80691		7.93889	11.1932	13.8596	27.5436	21.7463	-2.63196	9.8311	14.4229	16.4298	6.72334		6.0646	12.5311	-0.940394	-1.81318		2.40331	-0.268646	2.50266		6.10314		9.26673	19.3934	13.8261	7.42503		9.51877	10.1101	3.39822		12.6852
2.73699	11.2187	8.19148	6.13407	4.14889	4.2394	0.498653	3.87289	4.9318	5.63686		5.84812	9.34086	12.2748	22.8225	13.6585	-7.68864	6.2496	9.56542	14.857	1.75525		11.5983	5.26518	-4.05783	-4.8285		3.39742	0.672984	-0.199817		2.98822		6.65248	13.6195	16.7266	4.21948		9.75222	6.04017	1.44095		9.06565
1.85302	11.5407	6.93231	4.41474	0.0637795	3.35639	-0.637035	3.81408	4.27863	5.32478		3.94068	7.12581	10.7176	15.2402	5.38308	-12.4854	3.19581	4.41673	12.3022	-2.61596		12.8093	8.83177	2.24735	-0.00669817		4.45633	1.71531	-0.524288		0.457412		6.15459	6.29801	18.2707	2.82587		9.79503	2.77473	0.886331		9.30348
0.656803	11.8182	5.21931	2.6695	-3.61821	2.44263	-1.50573	3.46608	3.49496	4.86356		2.24378	4.73589	9.49325	6.22547	-2.57445	-16.7172	0.58227	-0.561512	8.72374	-7.00419		11.4153	16.9204	4.16214	7.1398		5.35059	2.53481	-0.0374067		1.59667		3.20381	7.16847	17.8968	4.72046		9.67382	-0.483364	1.02411		9.57042
-0.911847	11.3028	3.69838	1.32484	-6.31169	1.51655	-2.07191	2.92995	2.56693	4.26035		0.685527	2.59149	8.54382	-2.12946	-9.9344	-20.132	-1.80075	-5.1735	4.34394	-11.9455		9.64598	20.1607	-1.84647	9.93181		5.91179	2.99822	0.832422		2.97036		-2.05668	13.7405	16.5604	8.42167		9.3018	-2.16841	1.76639		8.99924
-2.80746	9.95379	2.66244	0.357954	-7.4811	0.647818	-2.37462	2.31305	1.52697	3.50982		-0.824528	0.988657	7.04098	-8.48415	-16.5282	-22.504	-4.17938	-9.42946	-0.401692	-17.6648		8.01093	18.6483	5.07192	8.6199		6.06203	3.16881	1.77254		4.06251		-4.40229	16.1347	15.0673	11.2339		8.3443	-1.83594	2.62787		8.82334
-4.64548	8.20928	1.87672	-0.48155	-6.83382	-0.0638431	-2.43998	1.70261	0.450535	2.60514		-2.41137	-0.164613	4.30876	-12.8092	-22.1692	-23.6975	-6.72654	-13.4379	-4.98939	-23.8581		7.33086	16.0991	-0.753613	6.09199		5.80088	3.18318	2.50237		4.75393		-0.906487	12.7619	13.7649	12.178		7.04593	-0.978598	3.19013		8.2566
-5.60774	6.40568	1.08107	-1.18845	-4.54397	-0.50507	-2.28815	1.1402	-0.557268	1.55999		-4.13714	-1.22804	0.638195	-15.6669	-26.5056	-23.5169	-9.48654	-17.222	-8.92622	-29.5821		7.13314	14.1937	-5.95994	4.4774		5.20051	3.13196	2.9109		5.06515		3.68793	7.87405	12.2266	11.1102		5.35065	-0.100771	3.28044		7.23763
-5.15588	4.71934	0.414169	-1.62787	-1.27952	-0.613884	-1.91914	0.653797	-1.38495	0.425024		-5.89771	-2.50349	-2.76819	-17.4879	-29.0669	-21.9024	-12.3333	-20.6487	-11.8099	-33.4004		6.51422	12.8866	-0.319158	3.9206		4.38502	3.04002	3.02954		5.07415		6.54444	4.47264	10.4155	9.1251		3.36405	0.39383	2.93135		6.10576
-3.67813	3.38668	0.162777	-1.75507	1.9918	-0.395292	-1.37492	0.267914	-1.91734	-0.713516		-7.46909	-4.08812	-4.78589	-18.1217	-29.3527	-18.9626	-14.9757	-23.431	-13.3429	-33.8297		5.38735	11.866	3.45847	3.62534		3.50722	2.89801	2.95178		4.86621		7.07459	2.02411	8.6627	7.40403		1.33865	0.395036	2.31878		5.04981
-2.33952	2.62906	0.24948	-1.59714	4.46476	0.0568939	-0.761612	0.0249799	-2.08392	-1.76077		-8.75547	-5.8927	-5.29226	-16.892	-27.0824	-15.1643	-17.0427	-25.1453	-13.4102	-30.3071		3.8154	10.413	6.54615	3.49678		2.71889	2.69459	2.7388		4.50509		6.4074	-0.639156	6.71248	6.15149		-0.4588	0.019735	1.56682		4.08394
-2.01236	2.43984	0.297184	-1.40771	5.70831	0.58706	-0.208902	-0.0624084	-1.85502	-2.65354		-9.85453	-7.65509	-5.10603	-13.1488	-22.3583	-11.3482	-18.1596	-25.336	-12.0671	-22.7076		2.04961	8.58468	5.70901	3.26493		2.13721	2.43397	2.40037		4.0302		5.56904	-2.96183	4.72236	5.14843		-1.9415	-0.531434	0.666401		3.105
-2.63536	2.45287	0.0149424	-1.72855	5.89227	1.01193	0.150576	0.00421752	-1.28464	-3.39058		-10.9292	-9.05545	-5.39699	-7.20362	-15.7655	-8.60757	-18.0934	-23.6614	-9.55202	-12.9522		0.484306	6.80541	2.63703	2.16002		1.81517	2.12961	1.94384		3.4757		4.80408	-5.19469	3.05845	4.39135		-3.17538	-1.07657	-0.410103		2.09812
-3.77961	2.25385	-0.519154	-2.62763	5.40849	1.14336	0.230255	0.165602	-0.497845	-4.02815		-11.9973	-9.97176	-6.78136	-0.229131	-8.35777	-7.74443	-16.8284	-20.1175	-6.35358	-3.67305		-0.0863012	5.23787	3.32166	1.05951		1.69857	1.78053	1.43869		2.88572		3.78314	-7.2892	1.4772	3.40621		-4.26164	-1.47997	-1.53682		1.11465
-4.97999	1.8867	-1.0863	-3.2354	4.63185	0.806782	-0.0248668	0.330611	0.310063	-4.66915		-12.9802	-10.6375	-9.03297	5.29506	-1.29819	-9.26352	-14.599	-15.0696	-3.07603	2.43408		0.173012	4.91761	2.25537	0.912148		1.63073	1.3713	1.00736		2.29549		1.87451	-7.84992	-0.132201	2.01441		-5.28346	-1.68238	-2.4952		0.20726
-6.02395	1.63525	-1.82117	-2.84085	3.66501	-0.186441	-0.70377	0.373281	0.904937	-5.428		-13.9671	-11.5316	-11.7871	7.6192	4.2513	-12.9523	-11.903	-9.4109	-0.374755	3.47728		-1.19288	5.44952	-0.823057	0.745985		1.45588	0.908291	0.74534		1.70985		0.830643	-8.17415	-1.77555	0.808095		-6.36358	-1.70116	-3.13964		-0.595529
-7.56508	1.62023	-3.01583	-2.02058	2.34125	-1.98562	-1.94836	0.143066	1.03382	-6.41004		-15.1833	-13.1089	-15.1504	6.72842	7.42145	-18.3421	-9.3811	-4.29102	1.19315	-0.844951		-3.32743	4.62275	-2.03334	-0.250185		1.15362	0.440805	0.644146		1.12911		1.06921	-8.75682	-3.35718	0.238862		-7.67582	-1.58148	-3.47689		-1.29731
-10.2853	1.6557	-5.05456	-2.16123	0.321043	-4.71056	-3.95703	-0.522905	0.473665	-7.68491		-16.9038	-15.5609	-19.3393	3.90831	7.74094	-24.6706	-7.68351	-0.915996	1.33487	-9.35572		-4.2111	2.36378	-2.5818	-1.63904		0.807404	0.0136879	0.618772		0.577263		0.850522	-8.81879	-4.94785	-0.697455		-9.38317	-1.38806	-3.60836		-1.92549
-13.8855	1.14362	-8.29337	-4.09418	-2.70447	-8.43331	-6.87456	-1.75536	-0.911945	-9.27873		-19.2388	-18.7084	-24.2123	0.122999	5.0475	-31.2617	-7.32413	-0.100664	-0.0326419	-20.0992		-4.45678	0.443437	-3.29409	-2.77627		0.442975	-0.411829	0.589605		0.0764178		-0.05432	-9.44498	-6.94223	-1.68304		-11.6121	-1.20846	-3.63751		-2.5162
-17.7669	-0.860037	-12.4299	-7.53059	-6.90458	-13.0431	-10.7137	-3.66454	-3.19338	-11.1879		-22.2228	-22.2659	-29.5513	-4.40196	-0.397329	-37.598	-8.6221	-2.17861	-2.75796	-30.8874		-4.60471	-0.373946	-3.33926	-2.8714		-0.0514133	-0.960121	0.493815		-0.382743		0.195401	-10.5091	-9.76466	-2.18997		-14.4317	-1.19871	-3.68865		-3.11395
-22.0949	-4.84937	-16.6706	-11.8774	-12.2061	-18.3144	-15.2973	-6.28072	-6.30854	-13.4052		-25.9281	-26.2307	-35.1902	-9.95802	-8.04106	-43.3357	-11.6254	-6.77	-6.5849	-40.3466		-5.57956	-0.446299	-3.1001	-2.4495		-0.855192	-1.77034	0.251431		-0.867249		0.674109	-10.676	-13.2682	-2.83567		-17.8684	-1.61791	-3.97897		-3.79228
-27.365	-10.6138	-20.7557	-16.9152	-18.4097	-23.9356	-20.3139	-9.57493	-10.1592	-15.9524		-30.4825	-30.8132	-41.1854	-16.4779	-17.2508	-48.304	-16.1511	-13.333	-11.266	-48.0374		-7.06272	-1.4025	-3.12591	-2.85041		-2.13907	-2.95594	-0.213747		-1.49229		0.232381	-10.4427	-17.3516	-4.22869		-21.8877	-2.80448	-4.86229		-4.655
-33.3823	-17.5456	-25.102	-22.6077	-25.2737	-29.5738	-25.3947	-13.4788	-14.5749	-18.8441		-35.9553	-36.2648	-47.5627	-23.6663	-27.2686	-52.4614	-21.841	-20.9747	-16.5733	-54.043		-8.67994	-4.80953	-3.55581	-3.68482		-4.00666	-4.59795	-0.930791		-2.3929		-1.05532	-12.2249	-22.5054	-6.09656		-26.3718	-5.08085	-6.70449		-5.84737
-39.2906	-25.2813	-30.0858	-28.672	-32.6147	-34.9558	-30.2153	-17.9133	-19.3767	-22.0441		-42.2349	-42.7269	-54.1577	-31.3142	-37.5193	-55.833	-28.2523	-28.9616	-22.34	-58.7715		-10.5825	-9.452	-4.72534	-4.66784		-6.50269	-6.74011	-1.9062		-3.71958		-3.67657	-15.5253	-28.7404	-8.81937		-31.1555	-8.6127	-9.75571		-7.54854
-44.6432	-33.615	-35.6341	-34.6043	-40.3222	-39.9726	-34.5829	-22.8479	-24.3549	-25.4617		-49.076	-50.1605	-60.7409	-39.3369	-47.604	-58.4519	-34.9478	-36.7567	-28.4448	-62.495		-12.7518	-13.7834	-7.0169	-6.59717		-9.60468	-9.38059	-3.21744		-5.61254		-7.34807	-18.82	-35.2342	-12.8101		-35.9821	-13.317	-14.0493		-9.94896
-49.6438	-42.2484	-41.427	-39.984	-48.2992	-44.6104	-38.4325	-28.248	-29.3136	-28.934		-56.24	-58.4463	-67.1304	-47.631	-57.3049	-60.3488	-41.5603	-43.9612	-34.7669	-65.288		-16.1382	-17.4003	-10.7511	-10.0285		-13.2384	-12.4725	-5.0572		-8.13896		-12.3645	-22.1537	-41.6645	-17.7548		-40.4896	-18.8425	-19.37		-13.25
-54.7572	-50.7609	-47.2812	-44.6774	-56.4447	-48.838	-41.7554	-34.1426	-34.0434	-32.2725		-63.5746	-67.3448	-73.181	-55.982	-66.5438	-61.5311	-47.805	-50.3921	-41.184	-67.0044		-20.7374	-21.4891	-15.2842	-14.3695		-17.3103	-15.9674	-7.74966		-11.2955		-18.8675	-25.6676	-48.2296	-23.7221		-44.2285	-24.6082	-25.329		-17.5679
-60.3872	-58.3625	-52.8118	-48.7134	-64.5793	-52.5905	-44.5446	-40.4629	-38.3792	-35.2891		-70.8389	-76.5841	-78.6958	-64.0141	-75.3188	-62.0054	-53.5083	-55.9785	-47.5633	-67.4857		-26.3112	-26.404	-19.3326	-18.4011		-21.7288	-19.8405	-11.7163		-15.0632		-27.5177	-29.7596	-54.2933	-30.5235		-46.8135	-30.004	-31.4602		-22.8943
-66.498	-64.3769	-57.0126	-52.2076	-72.4156	-55.6042	-46.7645	-46.9768	-42.1415	-37.8629		-77.6451	-85.6687	-83.4465	-71.2516	-83.6099	-61.7982	-58.5554	-60.7277	-53.7864	-66.6841		-32.8298	-31.2511	-22.8613	-21.8035		-26.3583	-24.0305	-17.3653		-19.4154		-37.5251	-34.7737	-59.4328	-37.6285		-48.008	-34.5603	-37.3276		-29.0176
-72.4023	-68.483	-59.0933	-55.2843	-79.6038	-57.6171	-48.3172	-53.1937	-45.1707	-39.9317		-83.5788	-93.728	-86.9559	-77.1009	-91.3103	-60.9367	-62.8545	-64.6394	-59.729	-64.73		-40.446	-36.3447	-26.731	-25.6687		-30.837	-28.293	-24.6687		-24.2217		-46.3814	-40.5139	-64.0455	-44.5196		-47.8101	-38.0326	-42.5715		-35.5516
-76.5953	-71.2968	-58.6813	-57.7762	-85.7626	-58.4057	-49.0261	-58.5223	-47.4297	-41.4103		-87.9902	-99.436	-88.576	-80.7909	-98.1263	-59.4963	-66.295	-67.6754	-65.2531	-61.8577		-48.8467	-42.2611	-31.3955	-31.0458		-34.4866	-32.0219	-32.6877		-29.0688		-53.5705	-44.9703	-68.1495	-50.6085		-46.3421	-40.4336	-46.8854		-41.9742
-76.8011	-73.1848	-57.0906	-59.068	-90.2625	-57.6357	-48.8055	-62.088	-48.7071	-42.309		-89.5893	-101.62	-87.669	-81.5948	-103.668	-57.5042	-68.7189	-69.7047	-70.2438	-58.3347		-54.0428	-48.4469	-35.4816	-37.4855		-36.3343	-34.2065	-39.2746		-33.1458		-60.2318	-47.5376	-71.0799	-54.5391		-43.8623	-42.0106	-49.9868		-47.6769
-70.3962	-74.0512	-56.0477	-58.1267	-92.6687	-55.4322	-47.53	-63.384	-49.0495	-42.6258		-87.1343	-100.381	-84.3645	-79.4511	-107.295	-55.0066	-69.9283	-70.4987	-74.5453	-54.2825		-51.8363	-53.4576	-36.1829	-41.4298		-35.6339	-33.6799	-41.8074		-35.2491		-63.7971	-48.6013	-72.4506	-54.4801		-40.8365	-43.1209	-51.6122		-51.994
-59.328	-73.4791	-56.7078	-54.9568	-92.2694	-51.7635	-45.2634	-61.9985	-48.3157	-42.3333		-81.6835	-98.1911	-79.9252	-76.0271	-108.404	-52.0131	-69.6926	-69.814	-77.8063	-49.662		-44.9099	-56.7342	-33.0373	-38.9782		-31.7773	-29.5145	-38.3332		-34.3161		-57.6878	-47.2833	-72.9315	-50.6437		-37.7194	-43.9936	-51.5334		-54.1009
-52.1448	-71.6111	-58.6145	-50.708	-88.4642	-46.8762	-42.0585	-57.8381	-46.4342	-41.5182		-79.0723	-99.0405	-77.1534	-74.6214	-106.139	-48.4286	-67.8105	-67.3298	-79.7709	-44.3502		-38.9099	-57.4348	-28.9943	-31.3043		-24.8383	-21.8281	-29.1589		-29.9199		-44.0846	-45.0536	-72.1114	-47.39		-34.7363	-44.4748	-49.5948		-53.0171
-58.3293	-69.9451	-58.2869	-46.6564	-81.2554	-41.1134	-38.1195	-51.5384	-43.4903	-40.1908		-86.7607	-104.534	-77.3809	-78.1982	-100.433	-44.258	-64.1543	-63.1314	-80.1194	-38.5432		-33.3883	-51.5867	-23.0544	-22.7061		-15.703	-11.9067	-16.8467		-22.4869		-52.3492	-48.3233	-64.6419	-51.4596		-31.6512	-43.9184	-45.7449		-47.9546

## Sheet: Hip Angle
RUNNING																						WALKING
Constant Speed											Accelerating											Constant Speed											Accelerating
1	2	3	4	5	6	7	8	9	10		1	2	3	4	5	6	7	8	9	10		1	2	3	4	5	6	7	8	9	10		1	2	3	4	5	6	7	8	9	10
25.8701	34.3851	35.1305	38.8045	31.8969	32.1157	32.4303	36.7506	20.2878	29.2052		49.7774	50.6995	57.0382	56.1209	46.1332	43.5655	44.9301	54.431	47.6059	44.8062		28.9649	33.1703	30.2472	39.6762		34.4299	35.2419	36.3518		25.8244		45.4978	52.2746	56.3297	51.2094		49.6339	47.1296	51.2781		39.6812
25.7454	34.2764	34.7157	38.9264	31.8516	32.0282	32.0193	36.6645	20.1231	29.0564		48.9164	49.9611	56.042	55.3838	45.2115	42.7141	43.5147	53.2507	46.8726	43.7773		28.8148	33.0903	30.2833	39.8806		34.4693	35.0608	36.361		25.8071		45.7941	52.4971	56.209	51.221		49.8208	47.507	51.4089		39.8031
25.7411	34.1896	34.3464	39.1017	31.9189	32.0817	31.7661	36.5573	19.9013	28.8948		48.09	49.1859	54.9397	54.6805	44.3722	41.9274	42.1493	52.1118	46.1804	42.742		28.5228	32.9532	30.2633	39.9598		34.4239	34.8223	36.3456		25.6475		46.0177	52.6654	56.0726	51.2383		49.9048	47.8474	51.4891		39.824
26.0349	34.1124	33.904	39.3208	32.1314	32.1508	31.7022	36.3208	19.5555	28.6741		47.2661	48.3482	53.683	53.9756	43.5506	41.2019	40.8053	50.9312	45.4399	41.7129		28.194	32.749	30.2708	39.8568		34.3141	34.5924	36.3084		25.3581		46.1548	52.7368	55.9125	51.1606		49.8727	48.2	51.4993		39.7943
26.9773	34.0911	33.6956	39.6846	32.3554	32.5918	32.3384	36.0476	19.1513	28.4659		46.4561	47.3774	52.4208	53.2423	42.6574	40.4847	39.3772	49.7797	44.6185	40.6308		27.9742	32.5677	30.4654	39.6819		34.2174	34.4351	36.3668		25.0282		46.2102	52.7442	55.8779	51.0192		49.7796	48.4238	51.5189		39.7682
28.3432	34.144	34.2366	40.7412	32.4698	33.6539	33.7895	35.9343	18.7599	28.344		45.6929	46.2882	51.2473	52.4889	41.6926	39.8457	37.8801	48.7934	43.7438	39.3385		28.0333	32.427	30.8065	39.564		34.1282	34.3592	36.5865		24.6954		46.1774	52.5337	55.9561	50.9069		49.6776	48.667	51.6423		39.771
29.6782	34.2739	35.2145	42.1871	32.6183	35.0358	35.5189	36.3574	18.6375	28.4894		45.0155	45.2057	50.2008	51.7819	40.7618	39.2787	36.3882	48.0108	42.8297	37.9575		28.2938	32.3813	31.1686	39.5527		33.8986	34.4614	36.9152		24.4524		46.055	52.1622	56.0516	50.8224		49.5924	48.9596	51.7552		39.7682
30.8672	34.6007	36.0096	43.3166	32.8318	36.1301	37.0676	37.2482	18.7787	29.0518		44.3801	44.2397	49.2423	51.0861	39.9276	38.7378	34.9245	47.261	41.8913	36.2415		28.406	32.332	31.3891	39.6657		33.489	34.6334	37.1711		24.3016		45.9103	51.7217	56.0019	50.7123		49.4153	49.0644	51.8179		39.781
31.6169	35.0903	36.2547	43.7753	32.9835	36.7793	38.1934	38.2952	19.1665	29.7752		43.7579	43.3729	48.3685	50.3836	39.1202	38.1394	33.4775	46.5238	40.9316	34.293		28.135	32.1914	31.332	39.6586		32.8636	34.6767	37.2269		24.2881		45.6849	51.243	55.6966	50.454		49.0733	48.9994	51.7593		39.6137
31.9523	35.7234	36.0139	43.8087	33.056	36.8946	38.657	38.9851	19.5442	30.2375		43.1344	42.5368	47.4696	49.6598	38.3308	37.467	31.9949	45.7572	39.9627	32.2614		27.4055	31.9094	30.9162	39.4448		32.2487	34.4644	37.0473		24.1427		45.3945	50.7417	55.1106	50.1151		48.5626	48.8507	51.5084		39.1964
31.7814	36.241	35.5793	43.5776	33.1445	36.6018	38.4632	39.2752	20.0611	30.403		42.4445	41.7802	46.6517	48.8907	37.5063	36.5671	30.4665	44.8669	38.9593	30.2264		26.345	31.4739	30.2639	39.105		31.7745	33.9838	36.758		23.8782		45.0417	50.1254	54.2821	49.6137		47.9669	48.5157	51.004		38.5653
31.301	36.6275	35.2034	43.294	33.3129	36.003	37.9143	39.272	20.6709	30.269		41.7384	41.011	45.8515	48.0774	36.5787	35.4615	28.8715	43.739	38.0249	28.4117		25.158	30.9754	29.494	38.6631		31.3037	33.2664	36.3888		23.4067		44.5982	49.4441	53.2518	49.0678		47.2558	48.0597	50.3546		37.6743
30.6883	36.7383	34.8656	42.9403	33.4049	35.3167	37.1818	39.0537	21.2115	29.916		41.0316	40.2387	45.0579	47.1724	35.5167	34.0162	27.2535	42.3647	37.1627	26.6204		23.975	30.4568	28.7286	38.1567		30.7548	32.4525	35.8676		22.7033		44.0526	48.6021	52.143	48.5335		46.4142	47.5496	49.5691		36.6221
30.0032	36.5563	34.4091	42.5494	33.3743	34.6559	36.1389	38.6628	21.6429	29.4519		40.2529	39.434	44.1786	46.1421	34.2397	32.2974	25.6566	40.7159	36.4067	24.8417		22.8974	29.9079	27.9529	37.5884		30.105	31.5186	35.1872		21.8342		43.3993	47.588	51.0114	47.865		45.5388	47.0625	48.6539		35.4614
29.0974	36.0597	33.9182	42.0151	33.1062	33.8012	34.8558	38.1533	21.8261	28.9386		39.4085	38.5582	43.3122	44.9819	32.7159	30.3231	24.1042	38.6679	35.6747	23.0055		21.9488	29.3141	27.0686	36.8959		29.2931	30.4942	34.3805		20.7944		42.6133	46.6777	49.8999	47.1288		44.5798	46.4984	47.6709		34.254
27.9565	35.381	33.4258	41.2909	32.4519	32.8335	33.3206	37.515	21.8466	28.3496		38.4693	37.577	42.3231	43.7248	31.0371	28.3189	22.5696	36.3105	34.9291	21.3175		21.0131	28.6033	26.0762	36.0781		28.3007	29.4012	33.493		19.6051		41.7912	45.4591	48.7645	46.4483		43.623	45.9568	46.6598		33.011
26.5831	34.5631	32.7958	40.3147	31.3388	31.7359	31.584	36.7625	21.6521	27.6524		37.4196	36.4686	41.3666	42.3542	29.2294	26.4164	21.0487	33.9139	34.0472	19.5951		20.0193	27.7779	24.9401	35.1801		27.1273	28.2605	32.4783		18.3436		40.9185	44.2978	47.5851	45.6826		42.6104	45.2631	45.64		31.7539
24.859	33.6126	31.8712	39.1351	29.8301	30.4113	29.7568	35.8367	21.2462	26.8118		36.2017	35.2701	40.2951	40.8798	27.3882	24.6936	19.5369	31.59	32.9489	17.7326		18.8796	26.9116	23.7313	34.2197		25.8344	27.0524	31.344		17.0627		40.0239	43.1416	46.3232	44.8677		41.6002	44.4931	44.5905		30.461
22.7974	32.4818	30.6524	37.7715	28.0969	28.892	27.8075	34.7351	20.7306	25.8255		34.8269	33.975	39.1256	39.3741	25.5443	23.1101	18.0633	29.3878	31.6337	15.9801		17.6012	25.9591	22.5156	33.1616		24.4086	25.7844	30.1591		15.8549		39.0382	42.0976	44.9802	44.0784		40.4932	43.5621	43.4947		29.1684
20.4116	31.1928	29.1716	36.2019	26.2247	27.1929	25.7329	33.4431	20.1549	24.6968		33.3145	32.5912	37.8071	37.8857	23.7346	21.6855	16.662	27.3479	30.1215	14.4513		16.2088	24.9072	21.2845	31.9656		22.9515	24.4426	28.9923		14.7405		38.1303	41.1133	43.5618	43.1844		39.2916	42.4982	42.298		27.7793
17.9121	29.7481	27.5545	34.4146	24.3129	25.3021	23.5184	31.9738	19.5079	23.4133		31.6913	31.1611	36.3252	36.4548	21.9962	20.3742	15.3351	25.4974	28.5064	13.0947		14.7416	23.7949	20.0471	30.677		21.5342	22.9882	27.8833		13.6902		37.1119	39.91	42.1123	42.2698		37.9417	41.3957	41.0567		26.3193
15.3484	28.1581	25.8411	32.4197	22.453	23.1125	21.1629	30.3196	18.7914	21.9846		29.9093	29.6784	34.7218	35.0606	20.4322	19.0519	14.0726	23.7801	26.8146	11.9725		13.2108	22.6092	18.8209	29.2945		20.143	21.4349	26.726		12.6422		36.0709	38.6742	40.676	41.2411		36.6231	40.2843	39.8115		24.741
12.8938	26.4476	24.0742	30.2461	20.5132	20.6766	18.6613	28.4757	17.9694	20.3697		28.0226	28.1131	32.9943	33.7073	18.9969	17.6859	12.8441	22.2866	25.1182	10.9594		11.6266	21.3639	17.5784	27.8797		18.7718	19.7866	25.5396		11.6281		34.971	37.4387	39.2841	40.2015		35.2326	39.203	38.49		23.1339
10.5161	24.5838	22.2495	28.0001	18.4269	18.0827	16.1665	26.447	17.0299	18.5269		26.0149	26.4796	31.1484	32.3839	17.6572	16.1413	11.657	20.9248	23.466	10.0324		10.0981	20.0767	16.3548	26.4181		17.3354	18.1038	24.3546		10.6744		33.8096	36.2041	37.885	39.0749		33.8207	38.1076	37.1295		21.4433
8.29773	22.6208	20.3701	25.7187	16.2016	15.3349	13.6657	24.2002	16.0145	16.5059		23.8456	24.7766	29.2119	31.0819	16.3712	14.425	10.4937	19.6945	21.8561	9.1377		8.61478	18.8097	15.1792	24.9618		15.8268	16.4386	23.0928		9.71239		32.6827	34.7952	36.4666	37.9306		32.2985	36.8394	35.6642		19.7498
6.16912	20.6224	18.4907	23.3973	13.8075	12.5466	11.243	21.9064	14.9494	14.3398		21.6188	23.0024	27.2315	29.7512	15.0719	12.4394	9.33138	18.5404	20.3059	8.19472		7.26759	17.5806	14.0181	23.5091		14.1569	14.8474	21.7211		8.72819		31.4916	33.4398	35.0186	36.7595		30.7748	35.8323	34.1692		18.0145
4.21088	18.6093	16.586	21.2131	11.378	9.6832	9.04055	19.564	13.7869	12.1472		19.3502	21.1778	25.1739	28.3853	13.7419	10.2099	8.16822	17.3457	18.7709	7.00082		6.02785	16.4146	12.7998	22.1197		12.4881	13.3458	20.13		7.72468		30.3006	32.0265	33.5088	35.5628		29.2701	34.6567	32.5348		16.3115
2.38197	16.5753	14.709	19.1576	9.00841	6.96067	6.90617	17.1932	12.6063	9.87347		17.0908	19.3323	23.1158	26.9943	12.2964	7.8131	7.04627	16.0525	17.1679	5.68381		4.79179	15.2476	11.5619	20.7389		10.7761	11.9127	18.3529		6.69618		28.9712	30.4701	31.9394	34.3708		27.6517	33.467	30.7284		14.6355
0.756588	14.5586	12.8738	17.2037	6.80267	4.3964	4.98152	14.9407	11.3874	7.6138		14.8767	17.4426	21.061	25.5355	10.7529	5.37625	5.95165	14.5796	15.4719	4.11812		3.57829	14.0628	10.3073	19.3777		9.16791	10.5322	16.5116		5.59914		27.6499	28.9883	30.3181	33.1601		26.0766	32.2039	28.7312		13.0225
-0.648391	12.5436	11.0349	15.3454	4.73806	1.91913	3.19297	12.7232	10.1188	5.39128		12.7905	15.5628	19.0591	24.0548	9.15371	2.94009	4.88344	12.8539	13.6246	2.21923		2.35531	12.8359	9.07514	18.0079		7.65414	9.15485	14.7047		4.44329		26.257	27.6084	28.6581	31.9456		24.4307	30.9707	26.6711		11.4329
-1.92257	10.5605	9.2676	13.5783	2.83706	-0.283491	1.498	10.6085	8.83744	3.17889		10.8189	13.6525	16.9384	22.588	7.46337	0.59832	3.9057	10.8684	11.5982	0.327201		1.09838	11.5701	7.80922	16.7297		6.15592	7.81564	12.9864		3.24688		24.7868	26.3538	27.0078	30.7229		22.8676	29.683	24.6519		9.87129
-2.96803	8.56853	7.63273	11.927	1.19331	-2.35382	-0.0371537	8.55951	7.44968	1.09349		9.03977	11.7875	14.9802	21.1368	5.76122	-1.63436	3.00526	8.66736	9.49877	-1.59093		-0.086744	10.2336	6.52743	15.455		4.68921	6.49422	11.3471		2.0336		23.2558	25.0928	25.3808	29.523		21.2032	28.4057	22.5142		8.32278
-3.83624	6.68975	6.04284	10.3191	-0.249357	-4.20098	-1.46223	6.60811	6.10883	-0.896724		7.40118	9.89277	12.9158	19.7258	4.09655	-3.74917	2.22912	6.39157	7.28123	-3.36407		-1.21906	8.86363	5.31852	14.2139		3.17654	5.22508	9.83302		0.799417		21.7104	23.8886	23.8296	28.2161		19.5971	27.1631	20.4142		6.7473
-4.45277	4.84442	4.59997	8.87046	-1.54295	-5.86325	-2.8741	4.73814	4.78539	-2.72745		5.88384	8.01329	10.7778	18.3289	2.49159	-5.72776	1.60949	4.16731	5.06908	-5.15557		-2.24969	7.56037	4.1877	13.0207		1.65232	4.01249	8.41243		-0.424129		20.1255	22.689	22.3605	26.9386		18.0614	25.8348	18.3748		5.16592
-4.85576	3.12657	3.21404	7.47449	-2.7039	-7.23524	-4.17493	2.94476	3.49164	-4.46202		4.44757	6.15615	8.68816	16.9729	0.969874	-7.59988	1.13872	2.04494	2.88517	-6.73118		-3.15743	6.22474	3.08284	11.8678		0.24034	2.86782	6.97081		-1.60547		18.5935	21.4822	20.981	25.7016		16.5391	24.5089	16.3676		3.5848
-5.04604	1.55701	2.00572	6.19461	-3.64581	-8.42884	-5.44015	1.28012	2.29822	-6.03152		3.05208	4.30249	6.60326	15.7119	-0.441336	-9.20711	0.847881	0.0842524	0.800008	-8.26114		-4.0014	4.91723	2.06291	10.7186		-1.12209	1.79953	5.53407		-2.75851		17.0543	20.1506	19.7042	24.5107		14.9601	23.2187	14.3739		1.92143
-5.08603	0.087158	0.944167	5.09075	-4.51438	-9.39663	-6.65105	-0.333535	1.23181	-7.41621		1.7148	2.53977	4.41909	14.5697	-1.68352	-10.5728	0.736332	-1.73044	-1.22518	-9.39123		-4.74099	3.67012	1.08481	9.60469		-2.35052	0.776157	4.10259		-3.82192		15.535	18.5879	18.4931	23.2739		13.4796	21.838	12.4224		0.284209
-5.00409	-1.17779	0.064327	4.1286	-5.34229	-10.186	-7.81261	-1.81243	0.292669	-8.67915		0.418455	0.818241	2.40942	13.5052	-2.74709	-11.6467	0.762997	-3.29979	-3.09542	-10.4317		-5.38298	2.53724	0.144242	8.49915		-3.45846	-0.182218	2.67503		-4.8707		14.0262	17.0587	17.336	22.0826		11.9726	20.646	10.5809		-1.28055
-4.84384	-2.25337	-0.59619	3.32848	-6.11258	-10.8517	-8.90731	-3.11856	-0.480427	-9.72815		-0.782352	-0.755671	0.441282	12.5958	-3.64416	-12.4234	0.9167	-4.722	-4.78312	-11.2012		-5.96833	1.4967	-0.748439	7.43746		-4.48038	-1.08786	1.3028		-5.80518		12.5185	15.39	16.2254	20.9995		10.4585	19.4812	8.72276		-2.82493
-4.65929	-3.11327	-1.06478	2.61181	-6.8773	-11.4156	-9.96029	-4.36961	-1.07104	-10.5174		-1.84624	-2.17216	-1.44416	11.8203	-4.3644	-12.9644	1.21714	-5.90879	-6.29467	-11.6661		-6.46778	0.558479	-1.55982	6.46441		-5.37919	-1.9216	0.0525117		-6.6758		11.2112	13.5973	15.1323	19.9064		9.05099	18.3395	6.96514		-4.29572
-4.50179	-3.73367	-1.33865	1.93148	-7.68777	-11.8334	-10.9537	-5.42547	-1.449	-11.0289		-2.76347	-3.3918	-3.10406	11.1631	-4.92992	-13.2765	1.64732	-6.90356	-7.6345	-11.8641		-6.93803	-0.271637	-2.26815	5.61128		-6.18445	-2.70775	-1.11041		-7.43719		9.8901	11.9102	14.0396	18.943		7.5959	17.1183	5.21738		-5.76608
-4.39902	-4.14444	-1.46677	1.25682	-8.57465	-12.1277	-11.8649	-6.26524	-1.65674	-11.3124		-3.47209	-4.34435	-4.59342	10.6904	-5.38852	-13.366	2.20064	-7.61095	-8.70108	-11.8203		-7.33789	-0.995385	-2.84194	4.89522		-6.82265	-3.41883	-2.12848		-8.09417		8.73771	10.2039	12.8926	17.9682		6.0811	16.2279	3.54554		-7.15458
-4.3842	-4.35021	-1.4521	0.58198	-9.49037	-12.3046	-12.6886	-6.90411	-1.71374	-11.4227		-3.97336	-5.0411	-5.83995	10.3644	-5.69824	-13.2486	2.88034	-8.0278	-9.51888	-11.6287		-7.68068	-1.62552	-3.30683	4.29632		-7.37866	-4.08906	-2.98441		-8.63009		7.59221	8.56678	11.6784	17.0619		4.55144	15.2979	1.93099		-8.44818
-4.46498	-4.3677	-1.34441	-0.0607166	-10.3811	-12.3724	-13.3863	-7.33197	-1.61011	-11.4033		-4.26197	-5.4639	-6.82167	10.1829	-5.91196	-12.9007	3.67618	-8.13708	-10.0676	-11.1502		-8.00653	-2.1915	-3.67804	3.79718		-7.83512	-4.722	-3.62361		-9.03415		6.60955	6.86536	10.3497	16.1856		3.01607	14.1618	0.383736		-9.64771
-4.61896	-4.24239	-1.22496	-0.617497	-11.1648	-12.3219	-13.9504	-7.53547	-1.39705	-11.3289		-4.3883	-5.61412	-7.57572	10.1176	-6.00406	-12.3379	4.57747	-7.98755	-10.3543	-10.47		-8.33779	-2.68475	-4.02805	3.36187		-8.23025	-5.31751	-4.02252		-9.32816		5.57766	5.12556	8.86334	15.3508		1.55065	13.3498	-1.10008		-10.8035
-4.84569	-3.98484	-1.13814	-1.0898	-11.7359	-12.1727	-14.3556	-7.54515	-1.06857	-11.2848		-4.34741	-5.5226	-8.0757	10.1626	-5.94185	-11.5174	5.57327	-7.53847	-10.4186	-9.72813		-8.73355	-3.12565	-4.4553	2.94227		-8.65748	-5.90366	-4.31078		-9.49611		4.63643	3.51463	7.22583	14.5512		-0.00469925	12.4343	-2.48977		-11.9005
-5.05761	-3.64035	-1.10032	-1.43282	-12.0071	-11.8894	-14.5835	-7.36818	-0.680618	-11.2948		-4.1943	-5.2408	-8.27508	10.3262	-5.69261	-10.4192	6.64658	-6.88923	-10.2504	-8.8556		-9.24793	-3.51797	-5.03249	2.45373		-9.20976	-6.55454	-4.51949		-9.58706		3.69529	1.83548	5.44573	13.7497		-1.52372	11.5419	-3.83528		-12.9516
-5.20831	-3.22361	-1.16253	-1.56135	-11.896	-11.4471	-14.6145	-7.04395	-0.229896	-11.3889		-3.98828	-4.74958	-8.24342	10.6028	-5.21213	-9.07105	7.81456	-6.01038	-9.86433	-8.04217		-9.96341	-3.84616	-5.75596	1.83366		-9.94641	-7.32859	-4.84294		-9.65431		2.75842	0.518487	3.52609	13.0147		-2.9382	10.6467	-5.16596		-13.9272
-5.25461	-2.78738	-1.19283	-1.42434	-11.3383	-10.8611	-14.3495	-6.56749	0.232812	-11.5725		-3.78581	-4.11869	-8.07618	10.983	-4.4888	-7.50082	9.04285	-5.01987	-9.28446	-7.30818		-10.8233	-4.13463	-6.62345	1.03116		-10.8697	-8.26409	-5.42211		-9.7882		1.78536	-1.30232	1.57633	12.3364		-4.39137	9.75238	-6.45102		-14.9289
-5.19455	-2.34583	-1.181	-0.967149	-10.3382	-10.0761	-13.8027	-6.03256	0.685489	-11.7961		-3.57174	-3.34593	-7.65689	11.5174	-3.49177	-5.71423	10.344	-3.85363	-8.53331	-6.55041		-11.7619	-4.40917	-7.48004	0.0654758		-11.8983	-9.26392	-6.22838		-10.1303		0.85493	-2.83709	-0.34007	11.6909		-5.65092	8.85847	-7.69558		-15.907
-5.02472	-1.9139	-1.03249	-0.207851	-8.95989	-9.12399	-12.9104	-5.37534	1.13123	-11.9863		-3.34225	-2.48277	-7.15763	12.1781	-2.26472	-3.73762	11.7139	-2.62397	-7.61387	-5.84321		-12.6662	-4.65806	-8.25962	-0.900716		-12.8141	-10.2312	-7.04058		-10.6134		-0.0228601	-4.00909	-2.1176	11.0338		-6.86492	7.95133	-8.85882		-16.8687
-4.73476	-1.45318	-0.734804	0.823882	-7.30482	-7.95143	-11.687	-4.66082	1.53727	-12.0907		-3.03934	-1.53675	-6.53187	12.9815	-0.801592	-1.60596	13.1418	-1.28305	-6.58041	-5.10885		-13.4081	-4.88592	-8.83162	-1.69173		-13.5662	-11.0457	-7.87949		-11.1417		-0.944263	-5.18587	-3.70834	10.4466		-8.02413	7.01357	-9.91044		-17.6756
-4.34789	-1.00623	-0.255026	2.00986	-5.46444	-6.56349	-10.1584	-3.87892	1.88085	-12.1603		-2.6567	-0.496689	-5.81484	13.9346	0.837231	0.70594	14.6563	0.188884	-5.48615	-4.25698		-13.9347	-5.03919	-9.21513	-2.23812		-14.1493	-11.6736	-8.67839		-11.6437		-1.90378	-6.1617	-4.96037	9.9318		-9.1294	6.0285	-10.7642		-18.3434
-3.76558	-0.472136	0.273988	3.24979	-3.47638	-5.00936	-8.30986	-3.18848	2.1716	-12.21		-2.14489	0.615986	-4.88022	15.025	2.60742	3.15898	16.2411	1.77828	-4.33605	-3.46539		-14.1667	-5.18063	-9.39711	-2.56844		-14.3917	-12.0985	-9.39285		-12.0712		-2.74905	-6.77206	-5.88376	9.52567		-10.0782	5.03912	-11.3462		-18.7564
-2.85723	0.0860979	0.943237	4.57881	-1.64171	-3.12348	-6.27872	-2.48453	2.41438	-12.2022		-1.51898	1.83308	-3.93	16.2501	4.48626	5.7059	17.9402	3.53637	-3.13374	-2.93039		-14.1378	-5.27365	-9.36327	-2.61687		-14.3375	-12.2293	-9.9393		-12.3088		-3.60863	-7.17527	-6.46026	9.23529		-10.9919	4.03504	-11.7248		-18.892
-1.68726	0.621139	1.80588	6.04136	0.068436	-0.871008	-4.25151	-1.72417	2.72405	-12.061		-0.700695	3.15726	-2.79203	17.5988	6.44321	8.38874	19.6882	5.47092	-1.877	-2.74818		-13.8503	-5.24283	-9.26645	-2.33725		-14.071	-12.1082	-10.275		-12.3026		-4.33989	-7.33766	-6.76453	9.10045		-11.716	3.18359	-11.8424		-18.9121
-0.468611	1.22714	2.87591	7.55512	1.76567	1.47021	-2.27063	-0.722337	3.18048	-11.67		0.305044	4.59379	-1.39481	19.0693	8.525	11.2042	21.519	7.53264	-0.513644	-2.7547		-13.3816	-5.06929	-9.07643	-1.90992		-13.6864	-11.7865	-10.4575		-12.0505		-4.94816	-7.37791	-6.83556	9.04007		-12.255	2.40404	-11.702		-18.6977
0.783334	1.97313	4.02016	8.9718	3.54731	3.73567	-0.176529	0.415336	3.83701	-11.0595		1.5472	6.20357	0.286583	20.6505	10.6565	14.1203	23.3615	9.68347	0.953756	-2.57985		-12.7945	-4.74776	-8.74311	-1.46766		-13.2731	-11.3704	-10.6264		-11.6101		-5.38133	-7.3585	-6.69023	9.17841		-12.5497	1.73315	-11.2942		-18.3894
2.44987	2.92025	5.28133	10.3759	5.42968	5.95079	2.1049	1.60278	4.64874	-10.2902		2.97969	7.96941	2.14976	22.3625	12.8592	17.0763	25.2435	11.9829	2.56607	-1.98565		-12.0473	-4.33659	-8.13754	-0.937238		-12.6034	-10.7262	-10.7624		-11.0466		-5.64686	-7.12581	-6.36737	9.62209		-12.5653	1.29414	-10.6847		-17.9979
4.32769	4.03012	6.5173	11.8674	7.53752	8.13563	4.72419	2.96	5.59341	-9.36341		4.6299	9.88697	4.15986	24.1515	15.12	19.9537	26.9392	14.3683	4.32823	-1.3004		-11.1628	-3.70744	-7.33058	-0.0485903		-11.3102	-9.73126	-10.7047		-10.3529		-5.92786	-6.83659	-5.79574	10.2469		-12.292	1.01189	-9.81948		-17.4937
6.32443	5.25086	7.92922	13.6399	10.0129	10.3435	7.59521	4.57927	6.75573	-8.24706		6.55127	11.951	6.50188	26.0541	17.4046	22.609	28.4224	16.7881	6.29173	-0.79685		-10.0789	-2.68757	-6.22182	1.2668		-9.40524	-8.35537	-10.2841		-9.58533		-5.87227	-6.02727	-4.90365	11.1497		-11.656	0.972792	-8.57834		-16.7994
8.26307	6.6772	9.59357	15.6758	12.7967	12.6658	10.5762	6.50217	8.2727	-6.81911		8.69593	14.1898	9.06601	27.9869	19.6222	24.9554	29.7002	19.0912	8.48288	-0.789987		-8.71656	-1.33246	-4.74543	2.90331		-6.93344	-6.49287	-9.23141		-8.73014		-5.61503	-5.26593	-3.68294	12.1782		-10.691	1.26366	-7.05286		-15.962
10.1407	8.31408	11.6826	17.949	15.7002	15.155	13.5255	8.70514	10.0258	-5.06773		11.0644	16.505	11.8186	29.9133	21.5626	26.9558	30.7906	21.2161	10.9302	-0.921451		-7.00573	0.507255	-2.97401	4.90392		-3.98092	-4.19341	-7.56117		-7.78005		-5.02475	-3.90106	-2.155	13.4473		-9.19072	1.74682	-5.19307		-15.0025
12.1259	10.1844	14.0732	20.3825	18.4758	17.7682	16.2065	11.0749	11.8117	-3.05028		13.6168	18.9294	14.7047	31.7345	23.3199	28.6683	31.812	22.9528	13.5166	-0.563073		-4.95295	2.62597	-0.981272	7.24495		-0.75985	-1.60454	-5.3779		-6.68927		-4.22843	-1.80463	-0.274015	14.9117		-7.36643	2.76199	-2.99725		-13.8609
14.1218	12.0813	16.6815	22.8991	20.9182	20.3381	18.6833	13.5025	13.5231	-0.717652		16.2635	21.4288	17.8122	33.5418	24.9451	30.2623	32.8278	24.1442	16.2785	0.399005		-2.70976	5.01134	1.13206	9.75828		2.38755	1.14944	-2.82224		-5.43314		-3.15099	0.531149	1.89903	16.5727		-4.78287	3.90314	-0.569386		-12.5181
16.0715	14.0833	19.2738	25.3653	22.9441	22.7933	20.9422	15.9372	15.0817	1.78734		18.9577	23.93	20.9312	35.2496	26.4436	31.9505	33.9369	25.1639	19.0558	1.99691		-0.39234	7.52051	3.21315	12.2988		5.34898	3.91016	-0.0410634		-4.02169		-1.79495	3.09422	4.36183	18.3164		-1.84892	5.39269	2.05998		-10.984
17.9935	16.1408	21.7935	27.6936	24.6916	25.0482	23.0905	18.3771	16.5022	4.2302		21.6483	26.4355	24.0666	36.8417	27.9492	33.8701	35.203	26.1606	21.7064	4.15054		1.83566	9.90898	5.19338	14.7197		8.1558	6.60863	2.77044		-2.51604		-0.219718	6.09162	7.12162	20.1923		1.49623	7.24094	4.84651		-9.21259
19.7917	18.2103	23.983	29.8873	26.4048	27.1875	25.2264	20.7416	17.7532	6.56071		24.3362	28.9144	27.2448	38.3746	29.5822	36.1199	36.6712	27.3468	24.1233	6.88669		3.81164	12.1918	7.0331	16.8871		10.778	9.17883	5.50306		-0.968898		1.74729	9.12346	10.0133	22.2823		5.24359	9.45341	7.75482		-7.08445
21.3646	20.2915	25.9093	31.9668	28.1958	29.2724	27.4207	23.0489	18.9425	8.79141		26.9717	31.3707	30.4412	39.942	31.4233	38.7287	38.3215	28.8632	26.3328	10.1506		5.60257	14.2744	8.77206	18.8431		13.1195	11.518	8.29754		0.674005		3.73953	12.3965	13.0837	24.495		9.05181	11.9569	10.771		-4.79822
22.6235	22.2591	27.6022	33.9457	30.1875	31.3187	29.6303	25.2914	20.0566	10.9497		29.5414	33.8034	33.5323	41.6202	33.4686	41.669	40.1722	30.7636	28.3985	13.8289		7.2754	16.1629	10.4779	20.7465		15.2664	13.6725	10.9206		2.25078		5.95218	15.8239	16.2644	26.5779		12.858	14.5814	13.8164		-2.2572
23.7227	24.1142	29.1205	35.8178	32.3138	33.2931	31.796	27.4534	21.1006	13.0343		32.0407	36.1973	36.5392	43.5222	35.7448	44.9147	42.1902	33.0466	30.445	17.9094		8.83018	17.8798	12.1911	22.5689		17.2707	15.6553	13.3953		3.76373		8.23354	19.1294	19.5693	28.807		16.4674	17.4991	16.9756		0.358632
24.5901	25.7985	30.4823	37.547	34.5533	35.1308	33.8478	29.5298	22.0677	15.0553		34.4818	38.5784	39.4942	45.617	38.2941	48.2463	44.3679	35.6727	32.5602	22.4472		10.3121	19.4728	13.8601	24.3241		19.176	17.5405	15.6704		5.28772		10.6274	22.2479	22.9334	31.0598		20.3856	20.3366	20.2265		3.02461
25.2586	27.3444	31.705	39.1253	36.7243	36.8066	35.7643	31.4944	22.9094	16.9478		36.7966	40.9115	42.3103	47.8745	41.0401	51.6292	46.6851	38.6858	34.7851	27.4285		11.728	21.0224	15.4749	25.9993		20.9658	19.3329	17.7964		6.83286		13.2022	25.4438	26.3778	33.3161		24.1381	23.1167	23.5562		5.69068
25.7712	28.7252	32.8569	40.5548	38.6816	38.2875	37.4629	33.307	23.6159	18.6349		39.0022	43.1454	45.0229	50.2861	43.9499	54.8772	49.0712	42.0262	37.1539	32.524		13.0769	22.5032	16.9917	27.5488		22.6387	21.0203	19.7462		8.37581		15.9013	28.3371	29.7437	35.6854		27.8667	25.8625	26.8865		8.27699
26.0625	30.0067	33.9656	41.8392	40.1804	39.4945	38.9879	34.8937	24.2129	20.2359		41.0519	45.2948	47.6331	52.7635	46.9568	57.9491	51.4952	45.6267	39.678	37.5729		14.3136	23.9432	18.3838	28.9612		24.1668	22.6127	21.5264		9.86816		18.5622	31.3825	33.0996	38.0559		31.6688	28.6153	30.1252		10.8717
26.2339	31.1019	34.9579	42.9902	41.2475	40.4154	40.3271	36.2976	24.6231	21.6004		42.9793	47.3677	50.164	55.2803	49.959	60.704	53.9126	49.4315	42.3367	42.4079		15.4624	25.3292	19.6084	30.2111		25.5632	24.0914	23.1288		11.2634		21.2392	34.1882	36.3096	40.3953		35.3105	31.3056	33.4328		13.4515
26.238	32.1207	35.8861	44.0019	41.8717	41.1066	41.3886	37.4958	24.9591	22.8869		44.7691	49.3323	52.5525	57.7272	52.8847	63.0618	56.2555	53.3403	45.0354	46.6986		16.4801	26.6149	20.658	31.327		26.821	25.5215	24.5421		12.5436		23.9372	36.8783	39.3644	42.808		38.8431	34.0257	36.6194		16.0426
26.1125	33.0155	36.7236	44.7946	42.1769	41.5283	42.145	38.5128	25.1299	23.9338		46.4622	51.2039	54.7974	60.0416	55.5786	64.914	58.473	57.177	47.705	50.2992		17.3705	27.7872	21.5699	32.3384		27.8597	26.8595	25.792		13.7382		26.4589	39.4924	42.2254	45.1221		42.1066	36.6995	39.604		18.6049
25.8956	33.7732	37.3926	45.3906	42.2999	41.7176	42.659	39.3937	25.1862	24.813		48.0448	52.9209	56.8483	62.157	57.9184	66.2203	60.5008	60.8131	50.1957	52.9648		18.1314	28.8378	22.4067	33.3172		28.8025	28.1318	26.9373		14.8243		28.9137	42.091	44.9074	47.3532		45.1335	39.4037	42.3798		21.1944
25.6334	34.3997	37.9302	45.814	42.2207	41.7011	42.9445	40.0346	25.118	25.5045		49.4989	54.5247	58.6917	64.0042	59.862	67.0852	62.3169	64.0975	52.4071	54.7703		18.7598	29.7231	23.1685	34.1784		29.5665	29.2638	27.9991		15.7707		31.2183	44.631	47.4126	49.3944		47.9015	42.1422	44.9985		23.6658
25.4004	34.9382	38.3769	46.0051	41.9925	41.5286	43.0226	40.5014	24.8562	26.0499		50.8734	55.9541	60.4446	65.53	61.3992	67.5763	63.8403	66.9129	54.2126	55.6973		19.3056	30.436	23.9553	34.9805		30.2282	30.2493	28.9964		16.5843		33.3788	47.0247	49.7079	51.3412		50.2699	44.713	47.5341		26.0547
25.2087	35.3765	38.6845	46.0339	41.6709	41.137	42.9404	40.7723	24.5046	26.3567		52.1377	57.2557	62.0051	66.7812	62.5534	67.7496	65.0597	69.173	55.6054	56.0181		19.8155	30.9474	24.7092	35.6825		30.7791	31.0941	29.879		17.3352		35.4119	49.4509	51.7948	53.1474		52.553	47.1865	49.9524		28.292
25.0668	35.6582	38.9075	45.9308	41.2124	40.6189	42.6394	40.8832	24.0318	26.5423		53.2732	58.3331	63.3328	67.7314	63.3348	67.6402	65.9392	70.8239	56.6274	55.8208		20.1634	31.3053	25.4271	36.2937		31.1977	31.8293	30.5884		17.9164		37.3191	51.548	53.743	54.7846		54.4995	49.3598	52.2051		30.3495
25.0474	35.8506	39.0207	45.6296	40.6722	39.9686	42.2326	40.8124	23.5039	26.5835		54.2703	59.1895	64.4085	68.4472	63.7869	67.2603	66.4797	71.9445	57.3661	55.2809		20.4762	31.5742	26.0759	36.8035		31.5587	32.3475	31.2219		18.3625		39.0812	53.3665	55.5081	56.213		56.1117	51.4622	54.3136		32.1497
25.1316	35.9358	39.0853	45.2152	40.0435	39.2433	41.695	40.6139	22.9242	26.4856		55.1502	59.8462	65.3116	68.9345	63.9095	66.6768	66.6959	72.5441	57.8975	54.5195		20.8381	31.7374	26.643	37.1327		31.8055	32.7279	31.7425		18.7941		40.7817	55.3324	57.1063	57.4975		57.2973	53.2703	56.0996		33.87
25.3285	35.9279	39.0559	44.7	39.3509	38.4973	41.0842	40.2954	22.2926	26.344		55.8769	60.2823	65.9281	69.2135	63.7753	65.8865	66.598	72.7335	58.2302	53.5302		21.1837	31.8156	27.0903	37.3372		31.9683	32.9695	32.1873		19.1558		42.3152	56.7664	58.5297	58.5835		58.0863	54.8654	57.713		35.4036
25.6063	35.8008	39	44.1304	38.6247	37.8208	40.4185	39.8741	21.7034	26.1545		56.4701	60.5026	66.2807	69.3301	63.405	64.9576	66.2067	72.5995	58.3695	52.4402		21.5622	31.83	27.4435	37.3401		32.0233	33.0802	32.4728		19.4817		43.6242	58.1102	59.7955	59.4845		58.4861	56.1946	58.9771		36.7633
25.9335	35.6149	38.9351	43.523	37.8752	37.2223	39.7343	39.3552	21.1145	26.0155		56.9143	60.5039	66.3882	69.2686	62.8462	63.8996	65.5422	72.1948	58.366	51.3833		22.0882	31.8393	27.6824	37.2425		32.0655	33.1313	32.6268		19.8076		45.0005	59.1209	60.8404	60.096		58.6388	57.4451	59.9132		37.945
26.2737	35.3796	38.832	42.9101	37.0843	36.7132	39.0482	38.8086	20.5914	25.9097		57.2409	60.3385	66.278	69.0578	62.0974	62.7311	64.6678	71.5511	58.19	50.3425		22.7167	31.8771	27.8258	37.0779		32.1054	33.1584	32.6855		20.1684		46.0308	59.8354	61.6588	60.4835		58.4441	58.1975	60.5802		39.0693
26.563	35.1456	38.6679	42.3413	36.3387	36.2573	38.4171	38.2346	20.1866	25.9646		57.4341	60.0159	65.8898	68.7067	61.1892	61.4686	63.6166	70.6836	57.8686	49.3377		23.4056	31.9412	27.938	36.9042		32.152	33.2199	32.7093		20.5154		47.1307	59.9986	62.2984	60.8047		58.028	58.6727	60.9418		40.0767
26.7758	34.9228	38.5032	41.836	35.6888	35.8354	37.831	37.7227	19.8758	26.1279		57.5352	59.5965	65.3973	68.2234	60.1215	60.1503	62.4188	69.6402	57.4186	48.3956		24.2233	32.0487	28.0591	36.8177		32.3488	33.3568	32.812		20.9366		47.9713	59.9879	62.6905	60.8625		57.4011	58.933	61.1327		40.9894
26.8832	34.7313	38.2888	41.4069	35.0816	35.4509	37.297	37.2286	19.6809	26.443		57.5552	59.0882	64.8133	67.6109	58.9333	58.782	61.1011	68.4595	56.8309	47.4969		25.1261	32.2073	28.2685	36.8763		32.702	33.6408	33.0008		21.4434		48.6397	59.6695	62.8591	60.7439		56.5059	58.9332	61.0914		41.831
26.8994	34.6156	38.0577	41.0186	34.5224	35.0906	36.8022	36.8368	19.5987	26.8588		57.5073	58.5381	64.1274	66.8964	57.6497	57.3952	59.7038	67.1941	56.1235	46.63		25.994	32.3929	28.5468	37.1031		33.2287	34.0075	33.3823		22.0617		49.1454	58.7804	62.8559	60.4909		55.4772	58.4794	60.9534		42.6589
26.8587	34.5613	37.7908	40.6589	34.0225	34.7655	36.344	36.5644	19.6362	27.3458		57.4036	57.9593	63.4052	66.0957	56.2963	56.0053	58.2377	65.8859	55.317	45.7454		26.7636	32.5937	28.9045	37.4179		33.8481	34.4655	33.9035		22.7272		49.4294	58.1739	62.7146	60.0409		54.3612	57.6763	60.6717		43.4517
26.7825	34.5754	37.5112	40.3427	33.5666	34.4398	35.8834	36.4558	19.7577	27.8594		57.2225	57.3547	62.6938	65.2434	54.9165	54.6423	56.7197	64.5863	54.4442	44.8337		27.4117	32.7965	29.2485	37.8222		34.3869	34.9435	34.5571		23.4115		49.4737	57.2258	62.4434	59.4822		53.1582	56.5344	60.2864		44.2204
26.6896	34.624	37.2039	40.0234	33.1572	34.0867	35.438	36.4625	19.9433	28.3641		56.9637	56.7588	62.0008	64.3544	53.5495	53.3345	55.1586	63.2956	53.523	43.8256		27.9533	32.986	29.4781	38.236		34.7406	35.3614	35.257		24.1026		49.2605	56.272	62.1024	58.8053		52.0903	55.1558	59.8571		45.0017
26.5792	34.6688	36.86	39.7043	32.7998	33.6614	34.9602	36.5621	20.1543	28.8227		56.618	56.1615	61.3123	63.4546	52.2197	52.0911	53.5708	62.0584	52.5899	42.7799		28.3915	33.1407	29.5994	38.6381		34.8655	35.6545	35.8782		24.7549		48.8183	55.2947	61.7526	58.0206		51.1249	53.3948	59.3184		45.717
26.4567	34.6788	36.486	39.3981	32.4815	33.2111	34.4334	36.6756	20.3412	29.1772		56.1624	55.5253	60.5538	62.5571	50.9547	50.8949	51.9614	60.844	51.6548	41.6112		28.7342	33.2662	29.6377	38.9506		34.8147	35.7879	36.284		25.306		48.195	54.3465	61.3799	57.1762		50.2206	51.5916	58.7098		46.3341
26.3004	34.6463	36.0581	39.1485	32.2125	32.7872	33.8485	36.7497	20.4441	29.3784		55.5643	54.8478	59.7545	61.6718	49.7595	49.7574	50.3367	59.5846	50.7497	40.3974		28.9685	33.3588	29.6277	39.1921		34.6686	35.7157	36.445		25.7016		47.4033	53.4549	60.9998	56.3173		49.3711	49.818	58.038		46.7589
26.1034	34.5396	35.5936	38.9325	32.0253	32.4148	33.2175	36.7427	20.4473	29.4081		54.8425	54.1091	58.8137	60.797	48.6447	48.6464	48.7013	58.2807	49.8478	39.0507		29.0889	33.3054	29.5751	39.4294		34.518	35.4974	36.4462		25.8843		46.447	52.5765	60.5924	55.468		48.4219	47.9053	57.311		47.0352
25.845	34.3976	35.0919	38.8294	31.9138	32.0779	32.5796	36.6825	20.3525	29.3049		53.9906	53.2903	57.7692	59.9297	47.5878	47.5662	47.0505	56.9145	48.9529	37.6598		29.0337	33.159	29.5703	39.6275		34.4203	35.2286	36.4282		25.9249		45.3394	51.7718	60.076	54.6461		47.2289	46.065	56.4475		47.1793

## Sheet: Hip Moment
RUNNING																						WALKING
Constant Speed											Accelerating											Constant Speed											Accelerating
1	2	3	4	5	6	7	8	9	10		1	2	3	4	5	6	7	8	9	10		1	2	3	4	5	6	7	8	9	10		1	2	3	4	5	6	7	8	9	10
86.3792	130.903	119.611	89.0635	158.624	67.889	59.1218	83.01	69.6038	71.4376		127.396	153.222	127.737	109.674	145.046	63.279	98.9617	72.3945	126.343	101.948		61.3444	85.4768	39.8273	24.7775	38.12	18.854	8.99969	14.5606		31.8935		40.0547	36.9899	81.5338	53.6757	30.0195	33.5045	10.823	42.2905		43.5848
84.5495	124.914	92.4975	49.2261	122.855	39.5359	35.6925	54.661	54.7525	53.1248		145.477	163.236	115.791	122.573	125.816	52.0161	91.0092	54.9722	117.504	91.0046		34.4122	57.6428	39.658	22.148	16.843	18.2478	16.5736	19.5246		19.3394		32.8828	37.4925	63.3964	50.9711	27.6295	20.7444	4.78448	26.7978		29.9986
64.0735	120.934	59.1336	23.3219	94.4197	38.922	54.1691	38.4109	33.4809	28.4868		151.029	161.5	100.158	129.203	92.8925	44.5321	83.9746	43.4155	93.7456	73.2229		12.3844	37.5971	5.31766	8.65184	26.9741	44.5084	30.8682	25.5886		34.9133		38.636	45.8205	59.442	44.782	27.3071	23.8957	7.76734	27.6259		35.1141
53.5921	116.779	55.8405	48.8966	75.9961	82.4248	111.849	59.4526	18.1934	16.913		126.985	139.223	78.3899	116.151	68.4569	33.8146	35.607	46.9367	75.4285	49.6452		20.1871	41.72	-5.63932	10.4645	47.8026	56.6273	42.5496	21.4036		39.3269		44.2025	43.7091	71.7036	41.3067	25.7941	35.0423	14.3268	44.5521		53.3442
57.3162	108.802	71.027	107.493	83.4078	126.909	136.199	101.621	20.5779	46.2357		102.307	103.887	63.1954	95.2424	78.4953	38.8095	-12.2414	73.8313	59.7118	41.4079		28.23	43.9439	-10.4807	36.1166	40.8156	36.9548	21.5858	18.3507		30.5396		40.9327	44.7347	90.8264	45.1497	24.3124	47.2692	24.3699	58.153		62.7606
74.9286	101.073	87.1513	121.852	119.889	122.639	114.596	125.363	44.2773	97.061		89.3466	73.1381	70.1803	81.061	114.387	61.4459	-12.963	99.0657	65.1978	58.4474		42.1901	34.3307	3.90884	58.3367	32.6137	27.8884	24.8541	24.9963		23.5872		33.1542	43.8224	122.478	51.1468	31.0461	53.1231	24.3569	57.1223		60.3153
100.543	97.2868	125.967	119.936	126.911	92.7465	84.1975	117.378	72.5882	120.962		85.5839	55.1866	81.7283	80.3263	129.825	69.4626	22.7524	100.504	84.5591	84.82		58.031	32.6868	23.6341	75.6051	53.215	40.2466	43.0881	36.0094		24.29		35.5888	37.5137	149.105	58.0749	40.7698	54.7481	18.9855	56.6413		60.9003
106.108	90.4243	170.667	130.194	93.523	67.2131	53.5007	101.249	77.5018	104.151		86.9366	48.5351	85.7204	86.8932	102.403	55.1712	58.581	79.8321	98.8934	96.1543		68.0782	48.9779	30.2881	73.371	77.8954	52.91	48.9951	44.0174		30.5278		37.4372	27.9767	154.23	64.9547	43.9688	57.6599	19.863	61.6533		68.8544
124.904	78.6677	169.648	137.57	71.9816	51.5415	55.3644	85.1021	64.9637	78.7011		93.7278	49.4415	90.1938	90.8926	65.7823	39.0045	69.5532	53.8728	96.166	88.837		73.7611	68.0678	24.5398	72.4233	89.5959	61.7841	51.9832	54.5012		41.3638		35.5843	28.7773	149.654	76.0294	46.0077	64.1141	22.6648	68.3596		82.3055
125.461	73.4805	137.752	139.463	79.0922	59.7111	74.0456	60.595	40.6813	56.6607		97.2685	55.1802	96.466	92.9908	50.6726	30.379	56.9095	36.303	80.59	78.6319		71.017	76.7117	19.0173	75.4891	94.7554	67.8002	54.4879	60.7642		51.057		44.2259	43.6128	144.932	83.5109	45.2045	70.3049	27.2126	74.0621		93.8544
72.9099	80.3002	114.123	124.09	93.6666	73.0527	81.7785	46.7015	15.1585	54.0649		86.8432	62.2995	98.8854	95.2273	52.7527	27.8523	40.1046	33.2916	64.4737	69.4175		64.7238	75.6335	9.15024	81.7183	94.8554	68.0204	55.7316	59.8569		56.5179		52.7053	57.3714	139.51	87.3148	45.5012	76.2168	31.4788	78.343		97.6775
50.0507	91.1557	92.9609	105.014	107.03	78.8847	82.1463	63.2004	20.6573	76.4101		72.4821	68.0799	97.655	95.4299	58.916	30.5523	34.8879	38.9168	52.0522	59.8739		58.4699	71.4137	-2.69955	82.4711	91.3121	66.8084	57.4975	56.9379		61.3268		57.9711	58.3105	133.32	86.9012	47.8327	79.3328	34.7104	80.7838		98.5771
57.1472	99.6401	77.6728	93.8174	115.766	80.8227	77.6848	82.7379	36.4025	93.3187		65.7917	72.1136	94.1998	93.9634	64.1814	34.5403	41.4115	46.239	44.961	59.5394		54.0684	70.4162	-10.3083	80.5628	85.7676	64.2832	57.4885	57.1206		61.3395		58.8701	59.2568	127.127	82.9422	51.2793	77.5567	42.2139	82.8338		95.8773
48.9379	100.561	77.0147	83.6433	119.456	76.7428	73.5489	89.8517	31.0159	94.5022		64.128	74.6894	90.1881	92.4964	70.6146	37.1149	49.518	53.1728	46.5747	65.6658		48.0416	69.4921	-12.9593	79.1689	80.6761	63.518	54.9297	59.7189		59.901		59.1144	66.3199	121.398	81.8826	54.7692	74.0061	49.5491	82.6131		90.0245
61.8356	93.7595	79.7187	77.5689	117.91	72.0036	69.6209	93.6574	32.0749	95.9858		66.3591	75.0833	88.1655	89.5397	79.1369	40.0323	51.2812	59.8729	52.9075	62.8277		42.2689	65.3295	-16.3284	74.5656	75.1617	60.2837	50.6226	59.5735		54.6852		59.7395	65.2978	114.455	81.4688	56.18	71.446	52.1782	78.8152		81.9147
74.7159	83.9972	82.1077	75.8263	110.829	70.2824	63.0459	88.1509	43.9699	93.4781		70.429	73.2117	87.7826	84.8418	85.7369	44.7207	47.1717	64.1938	57.5012	58.1174		36.8108	59.6748	-19.127	62.9312	69.0942	54.7439	44.2463	57.2321		48.8459		58.888	67.1056	107.066	79.4203	57.0004	68.9766	51.9593	73.9973		74.0673
67.3204	75.3991	85.9898	79.8736	98.6189	63.98	54.1534	75.2205	41.6765	86.5586		69.3854	69.6881	87.6972	80.5646	88.1136	48.6789	38.8511	65.9857	61.4162	57.6095		31.789	54.5608	-20.5119	52.3446	63.2206	47.6881	37.3203	52.1453		42.9328		57.7977	66.133	100.865	74.1689	57.5389	65.2274	52.4262	68.0193		67.2787
61.5348	70.5787	83.6954	80.5583	84.9541	54.643	44.5122	63.9392	39.5738	82.5963		64.8278	65.1421	85.8507	76.6673	82.7656	49.085	28.5206	65.3164	67.055	63.8763		30.6573	49.8336	-21.8616	46.9904	58.0689	39.7193	31.2063	44.155		38.6824		56.8757	63.1534	96.2867	68.8141	57.2636	63.4759	52.178	62.7172		61.2577
52.6488	68.886	76.5155	75.1716	72.9429	47.891	35.1837	53.2672	44.3437	73.9174		60.1788	60.8821	80.9662	72.4177	70.3622	47.2605	17.0134	60.2553	71.4334	66.3106		32.31	46.3353	-24.1188	45.9319	53.6099	32.0941	27.1995	36.2317		35.0456		55.8653	61.4752	91.842	65.5174	55.6975	62.4506	51.471	57.7337		55.143
38.4991	67.1401	69.7415	74.5464	60.5191	40.444	27.9025	44.2408	40.4423	63.5887		55.7963	57.4223	78.0364	66.9691	53.7577	43.4151	3.44295	52.6489	73.4402	66.652		33.953	44.199	-27.0206	46.2148	48.8665	27.1052	25.6532	30.5895		32.5166		54.9283	62.1031	85.7736	62.2306	53.5353	61.7274	51.2245	52.9073		49.444
29.9611	63.4881	57.6344	67.2839	48.1219	31.8754	20.6227	39.5254	33.3163	58.8241		49.5344	55.2391	72.8244	60.8418	35.0833	36.8366	-8.55711	45.8638	75.8409	59.8802		31.5387	41.9141	-29.0943	45.1104	43.9175	24.4242	24.4689	27.7056		30.3638		55.6196	61.8157	77.9614	60.3657	51.0486	59.8453	50.2372	48.9368		45.567
24.0266	56.86	43.0496	54.6838	35.4733	26.3526	15.9633	33.5165	29.3286	53.3287		44.7768	53.4955	66.7355	53.8962	14.4615	26.9214	-19.5971	37.5006	76.7863	44.6988		25.0042	38.2861	-31.7813	39.9551	39.359	22.6923	22.7969	26.3996		28.4872		55.594	66.8408	69.3027	57.14	49.7975	57.1007	48.2461	46.9208		41.859
12.4419	47.6571	31.9041	47.309	21.7464	19.4609	13.6559	26.5917	23.8619	48.8582		38.2381	50.2138	62.2283	45.9629	-4.04053	16.4225	-27.8258	28.5553	75.3822	31.8723		17.0353	34.6923	-36.3537	32.2636	35.5334	20.8617	20.2621	26.0221		25.9129		54.0082	71.3253	60.8951	52.0679	47.4906	53.9778	45.5584	43.6714		36.5392
5.09827	37.6892	21.6941	38.0071	10.7659	10.6296	7.659	20.6277	19.8495	43.1372		30.4901	44.8784	57.5387	37.9431	-21.6647	4.1459	-34.5714	17.7198	69.7319	13.7632		10.7919	30.9066	-41.1285	24.3569	31.636	17.0697	16.9124	24.9823		23.9032		52.8402	67.943	54.17	47.4186	43.212	49.4611	42.2316	39.0428		32.3051
5.429	27.462	15.1894	28.8159	1.64781	5.51615	-0.807135	14.261	19.7506	34.0861		22.0315	36.8581	51.2654	29.6054	-35.2392	-10.0371	-39.075	7.14787	60.9954	0.280917		7.54424	26.1014	-43.4524	18.1095	27.5345	12.6888	12.9954	23.0334		21.5818		54.4035	56.7137	49.7379	43.0858	41.2085	44.1413	39.1303	35.4876		29.0347
4.09396	18.1528	16.0432	23.4996	-7.91838	-0.283883	-10.3739	10.4837	19.8603	27.6201		12.463	26.5431	42.5854	21.0172	-45.8188	-24.7049	-40.8603	-4.03318	50.0273	-8.02596		5.04203	22.5308	-45.3827	14.6468	23.4421	8.81154	9.75971	19.5564		18.9125		54.2704	45.9248	46.4061	36.8453	35.5757	39.0715	35.4981	31.6403		24.5992
4.78629	11.0244	13.2867	17.5177	-15.9242	-5.25531	-18.0284	9.17118	17.2541	23.0239		1.96468	15.3268	33.3125	11.2397	-51.0066	-39.4442	-41.0679	-14.2901	37.4705	-13.7217		6.47086	19.6904	-48.2258	12.3505	18.9462	5.83278	7.2751	14.6517		15.8976		49.2981	44.7781	42.4716	32.464	31.2762	37.3086	33.0949	27.4287		20.707
4.37894	5.95416	8.13173	12.086	-24.0343	-5.52421	-22.2138	5.78195	15.0735	16.0267		-8.09288	3.73346	22.1051	1.31138	-53.9465	-51.1086	-42.939	-21.3209	23.7534	-21.2433		10.0456	15.9091	-49.8803	10.2849	14.4729	3.53759	5.10951	9.12736		13.4209		44.8046	51.4999	39.5612	29.2884	28.5247	34.8395	34.1533	23.5871		16.4215
1.85386	1.34278	5.30376	11.7647	-31.8142	-7.7909	-25.1309	0.784738	12.2577	9.51796		-17.9363	-8.44966	9.6367	-7.1389	-55.2761	-59.0437	-44.7934	-27.3224	10.1784	-29.6597		7.41289	12.0413	-52.5961	8.88562	10.9855	2.11411	3.79603	4.52643		11.4534		43.7471	48.2018	35.6936	28.4766	27.9511	32.8734	34.0915	21.4849		14.7828
3.21918	-2.30795	1.98506	12.7555	-36.0761	-13.7279	-26.9025	-5.16241	7.75903	2.94772		-25.626	-21.0826	-4.08296	-14.2151	-56.8577	-64.0287	-48.8502	-34.9802	-2.01562	-39.1093		1.85866	10.551	-55.5267	5.76835	7.36069	1.33006	2.92091	0.468112		10.052		45.4517	33.4346	32.9904	28.8253	27.5709	29.5053	29.9875	19.2191		14.957
4.31449	-5.04358	-2.90686	11.8742	-38.2917	-18.9142	-27.8754	-10.6844	4.65019	-3.95606		-31.2235	-32.9372	-19.6039	-20.4828	-60.3825	-67.5636	-54.0985	-41.1165	-12.6166	-49.1584		0.244702	10.5116	-55.0202	3.68238	4.80832	0.160783	1.78657	-2.69112		8.02821		45.2055	31.772	31.5146	30.2899	24.7749	27.3727	26.5346	17.5102		13.6082
2.33367	-7.28069	-7.03592	10.2777	-39.5811	-24.4462	-26.6299	-14.9159	1.41345	-9.31521		-31.7556	-43.52	-35.6856	-26.7054	-64.7273	-69.7954	-58.8931	-46.8163	-21.9681	-59.0504		-1.39334	9.77084	-56.4215	3.99569	1.71185	-0.557621	0.433371	-3.83163		5.98113		43.1567	30.3794	29.2511	28.7503	24.3607	26.202	24.4969	14.7612		13.6357
0.960057	-10.2606	-11.8051	6.16863	-39.9544	-29.5037	-21.3051	-18.4479	-3.75846	-12.8026		-28.0864	-52.8793	-51.3508	-32.5849	-69.2381	-71.7775	-61.9537	-52.4616	-29.8587	-64.8223		-4.77509	7.31223	-60.1771	3.48992	-0.799924	-1.28823	-0.80551	-4.08313		4.11998		38.8432	28.5258	25.8114	24.2408	22.6406	23.8391	23.1832	13.6087		12.9538
-1.20321	-15.2617	-17.7222	-1.05685	-39.4905	-31.7386	-14.3728	-21.8606	-7.95921	-15.1178		-22.8427	-61.6804	-67.2364	-37.1156	-74.3317	-74.0266	-65.1879	-58.6524	-36.6641	-66.9894		-5.41144	4.59563	-62.2296	0.613893	-3.51893	-2.37534	-1.61813	-5.03817		2.976		37.5075	32.6045	22.4549	20.3758	22.4838	21.1655	21.7504	12.8742		13.3698
-4.79822	-20.8843	-22.5207	-7.99037	-37.4581	-34.1157	-7.50799	-24.7565	-10.7983	-17.2179		-18.375	-69.8796	-82.2719	-41.1292	-77.2135	-76.2381	-70.2052	-63.9838	-42.9927	-67.7296		-5.82615	1.77618	-64.4678	-1.97493	-6.00658	-3.2185	-2.82447	-5.7166		2.60971		37.3236	38.5896	18.0713	19.8679	21.7879	18.1136	19.8213	12.1033		12.0006
-2.43705	-24.4709	-26.782	-11.9669	-33.0128	-35.1503	-0.543397	-28.0611	-15.3367	-19.9966		-17.0741	-77.6174	-94.1131	-45.4056	-78.0267	-77.0438	-77.8252	-67.9821	-48.4706	-66.0633		-6.9479	0.172665	-65.8815	-3.58383	-8.59691	-3.64312	-3.62561	-7.00386		1.28836		34.9924	36.3521	15.5271	20.9425	19.3667	13.5516	22.1805	10.4609		9.87298
6.02987	-25.3712	-32.0896	-13.7737	-26.7383	-31.2221	4.24919	-31.1704	-20.5827	-22.1349		-20.9316	-85.4631	-102.43	-49.2331	-76.1922	-75.4294	-86.5634	-69.8861	-53.0262	-60.8494		-7.13706	0.587564	-67.6365	-3.15751	-10.4943	-4.55768	-3.95057	-9.29736		0.514699		37.548	26.5005	11.5804	18.6962	20.6085	9.1415	20.1826	8.5191		7.71177
11.5907	-24.39	-37.5894	-13.9801	-20.2077	-25.664	6.76933	-33.7128	-24.2229	-22.4698		-29.1843	-92.9663	-109.775	-52.097	-72.4766	-71.5461	-93.5289	-69.3124	-57.0903	-54.1414		-9.10768	1.41031	-70.9845	-2.15619	-12.2492	-5.70783	-4.97146	-11.2899		0.0680669		29.9961	23.138	5.81185	14.913	18.6024	5.60549	19.0019	6.64588		4.56577
7.79558	-22.2215	-41.3384	-14.571	-15.1546	-21.6537	6.61862	-35.5405	-25.6751	-22.0577		-39.683	-98.2362	-117.344	-53.8658	-66.8638	-65.914	-81.1828	-66.1878	-60.8146	-47.1847		-11.473	0.0519056	-73.8597	-3.15934	-14.1742	-7.2451	-6.52998	-12.8398		-0.688928		21.7984	27.1514	1.11097	11.8478	12.7953	2.70542	18.081	6.02057		3.13792
-6.76742	-19.6745	-42.2147	-16.771	-12.5296	-18.7292	3.4842	-36.6007	-23.5981	-21.4969		-49.9174	-99.3205	-123.927	-54.0581	-59.4598	-60.044	-71.2187	-61.1028	-63.8855	-40.2355		-13.1518	-2.3751	-76.855	-4.00238	-16.307	-9.71363	-8.29038	-14.4306		-1.36106		22.9754	23.8794	-4.88344	10.6322	12.3732	-0.309936	17.4709	3.55341		1.28171
-23.8341	-16.8526	-41.6445	-18.3823	-14.0494	-17.2931	-2.0023	-37.1735	-19.1877	-20.2359		-56.8861	-95.3879	-126.297	-52.4635	-52.9709	-55.2647	-67.8123	-55.0046	-65.3629	-37.729		-14.7248	-4.5366	-79.1281	-3.70586	-17.7178	-12.4383	-10.918	-16.2787		-3.17827		20.8535	13.2808	-11.4045	10.6157	10.387	-2.03448	15.9702	0.0882052		-1.85697
-36.4389	-13.6485	-40.6122	-15.0639	-18.6829	-17.384	-9.3093	-37.7033	-15.1183	-19.2838		-57.6056	-87.0278	-124.224	-50.2063	-48.9608	-52.3211	-65.1234	-49.5427	-64.8849	-40.2019		-17.4069	-6.59448	-81.5555	-4.76881	-20.9024	-14.9974	-13.6059	-17.6998		-5.55726		17.8136	9.47542	-17.6258	7.64809	5.90137	-5.93041	14.6179	-3.13404		-5.03424
-44.3411	-10.4909	-39.9369	-8.7283	-26.3067	-19.3948	-17.6037	-36.6629	-12.001	-18.5723		-52.1453	-76.4781	-117.695	-48.2652	-47.7306	-53.5475	-63.8975	-45.6612	-63.017	-45.9822		-19.171	-10.2049	-85.6071	-7.10293	-24.1871	-17.9542	-17.0388	-18.997		-7.57804		13.5195	8.21855	-25.2875	3.56834	3.32485	-9.92215	12.6076	-7.41133		-8.08778
-50.1031	-8.49275	-40.2052	-5.51125	-35.0273	-23.2112	-26.0396	-35.1999	-9.17003	-18.2991		-44.7243	-67.2185	-107.688	-47.6767	-50.1778	-59.2428	-63.8675	-44.3217	-60.7388	-54.0837		-21.2999	-13.6423	-89.7204	-9.46313	-27.6495	-22.1465	-20.5749	-20.9232		-9.96705		8.47887	3.65339	-34.4043	2.48005	-1.49762	-16.601	10.9791	-11.4209		-12.37
-55.9268	-10.3133	-40.6327	-11.2041	-43.183	-28.5867	-33.8603	-32.6676	-7.17091	-18.2533		-41.1831	-61.9591	-93.5997	-50.6772	-55.3078	-68.8132	-64.9431	-46.6511	-58.354	-63.3686		-24.437	-17.1866	-92.5691	-11.9356	-31.6314	-26.5391	-24.7476	-22.879		-13.075		1.82408	-2.93652	-44.4924	-0.2482	-4.82275	-23.2079	5.44774	-14.7064		-17.4612
-62.3142	-17.057	-40.5477	-24.9732	-49.9884	-35.2083	-40.5262	-30.8355	-6.42654	-18.7952		-47.362	-62.0077	-78.2065	-57.3781	-63.2086	-80.5279	-66.8378	-53.1698	-57.0542	-73.1047		-30.528	-20.3876	-96.1817	-14.5089	-36.2093	-31.0715	-29.2602	-25.5393		-17.0054		-3.73085	-11.809	-55.1302	-4.94752	-8.57293	-26.5752	1.23302	-18.1656		-22.9106
-68.7743	-28.1415	-40.3415	-40.4958	-55.8533	-42.5826	-45.7827	-28.8643	-6.61706	-20.2632		-63.3217	-67.4442	-64.3939	-68.497	-73.2981	-92.1207	-69.4451	-62.8266	-57.7785	-81.9246		-37.9617	-23.3677	-109.041	-17.5652	-40.6803	-36.5668	-33.9655	-28.3967		-20.5624		-6.56964	-18.7511	-65.3196	-10.7384	-13.7502	-34.0904	0.996033	-22.339		-29.163
-74.3464	-40.8837	-38.7899	-51.7071	-61.9505	-49.9839	-49.5897	-28.5434	-8.32087	-22.877		-84.5997	-77.5605	-57.2426	-81.8561	-84.618	-101.306	-72.286	-73.3661	-60.8143	-89.0539		-43.5489	-27.2369	-113.118	-22.475	-45.3447	-41.8417	-38.0884	-31.1026		-24.2999		-12.3943	-20.9613	-76.4274	-18.1271	-18.6629	-40.4936	-2.68177	-27.5724		-36.3984
-77.4326	-52.5868	-36.6933	-57.6498	-69.4769	-56.5783	-51.9899	-30.2493	-11.7614	-26.6915		-104.738	-90.1214	-56.7124	-94.7911	-96.106	-106.457	-74.9204	-83.1385	-66.5965	-94.1482		-47.4064	-30.4931	-102.511	-27.5143	-49.371	-46.5093	-42.1961	-34.0348		-27.436		-18.4557	-30.9884	-88.3106	-22.785	-22.9802	-46.255	-6.92881	-33.0292		-44.171
-76.7699	-61.6822	-35.7751	-60.5646	-78.5711	-61.6477	-53.1026	-33.8146	-16.6986	-31.4187		-119.745	-102.309	-61.6092	-105.041	-106.914	-107.17	-77.108	-90.3509	-73.7455	-97.1679		-51.7643	-34.1255	-126.764	-30.0697	-53.0908	-50.7669	-46.0942	-37.3877		-30.9884		-25.9464	-39.2291	-100.085	-28.9714	-28.8526	-52.8441	-8.95539	-39.3643		-51.4976
-73.0465	-67.7214	-37.3595	-62.6116	-88.1371	-64.7886	-53.1368	-38.5815	-22.7095	-36.5593		-128.279	-112.83	-70.1139	-111.96	-115.985	-103.931	-78.6133	-93.9944	-81.6664	-98.3576		-55.9633	-37.6315	-115.273	-32.4225	-56.4234	-54.3363	-49.804	-40.3192		-33.7198		-30.6233	-40.0453	-109.891	-37.1567	-33.0931	-61.4144	-13.4484	-46.418		-58.7201
-68.6906	-71.0896	-40.6844	-64.2123	-96.1513	-65.8657	-52.4558	-43.7651	-29.3469	-41.5405		-131.419	-119.983	-77.7822	-115.317	-122.376	-97.6227	-79.1943	-94.2966	-89.3142	-97.5209		-58.5447	-41.1665	-114.923	-36.9566	-59.1951	-56.2791	-53.3324	-42.6985		-36.7688		-35.126	-52.2695	-117.995	-41.611	-38.0098	-68.5949	-18.2742	-53.7323		-65.7124
-65.5176	-72.911	-44.5301	-64.5152	-100.991	-65.2675	-51.5188	-48.6937	-36.0662	-45.9445		-131.29	-123.014	-83.2266	-115.636	-125.61	-89.6905	-78.723	-92.0391	-95.0315	-94.8036		-58.4034	-44.597	-122.149	-39.0936	-61.3316	-57.7812	-56.3776	-45.4606		-39.3031		-44.6931	-68.1199	-124.495	-45.2604	-44.9216	-74.6804	-23.1811	-61.5007		-73.0251
-62.6057	-73.6389	-48.6872	-63.5696	-101.818	-63.4581	-50.6089	-53.0491	-42.4098	-49.6074		-128.666	-121.678	-87.3847	-113.035	-125.5	-81.1823	-77.0503	-88.2857	-98.25	-90.2015		-56.5155	-45.1757	-121.268	-39.8156	-64.0022	-59.2648	-58.7465	-47.8172		-42.0502		-52.1496	-77.0052	-128.723	-50.8629	-49.7227	-81.6528	-25.9346	-69.523		-79.3119
-59.015	-73.3834	-54.1138	-64.1101	-98.8339	-60.8949	-49.54	-56.7651	-47.8186	-52.514		-123.621	-116.659	-90.2415	-107.794	-122.344	-73.0487	-74.0558	-83.5361	-98.4581	-84.3225		-58.2306	-45.3578	-122.168	-44.095	-65.9404	-60.5704	-59.6813	-49.0031		-45.0528		-54.224	-82.3001	-130.663	-54.6928	-53.458	-86.3987	-29.0751	-77.0029		-85.3749
-56.7035	-72.3195	-61.2209	-68.3638	-92.8642	-57.891	-47.7571	-59.7281	-51.618	-54.6752		-115.912	-108.976	-90.4403	-100.546	-116.722	-65.8118	-69.6073	-77.9303	-95.798	-78.085		-61.2566	-46.4361	-119.925	-48.352	-66.7734	-60.3788	-58.2236	-50.0419		-47.1647		-59.2462	-87.7796	-132.21	-56.2211	-59.4432	-89.0787	-33.3612	-82.1847		-89.2698
-57.0879	-70.7134	-68.2745	-73.8264	-85.0357	-54.6675	-44.678	-61.434	-53.028	-55.9228		-106.239	-100.086	-88.5176	-92.2207	-109.319	-59.732	-63.6274	-71.2205	-90.4319	-72.3415		-61.6288	-49.6002	-114.264	-49.1608	-66.2927	-58.4269	-55.2761	-51.832		-47.4121		-60.6382	-93.0639	-130.632	-57.5578	-65.6069	-91.0494	-35.7168	-84.8427		-91.3827
-57.7688	-69.3623	-72.1954	-74.9608	-76.3064	-51.4026	-40.2196	-61.0819	-51.5442	-55.9208		-95.7382	-91.5851	-85.3598	-83.7969	-100.785	-54.6057	-56.1164	-63.3776	-82.7543	-67.4392		-58.0128	-55.2172	-102.217	-46.2678	-65.6972	-52.6711	-51.8911	-52.1939		-45.9018		-60.4143	-95.1851	-122.888	-58.8294	-70.1986	-93.7906	-38.0096	-85.7252		-92.6729
-56.3705	-69.3116	-70.4849	-68.5762	-67.4954	-48.2045	-34.9616	-57.8783	-47.1357	-54.3422		-85.222	-84.2858	-80.8216	-76.1541	-91.5543	-50.0081	-47.2071	-54.7805	-73.2776	-62.5897		-51.166	-61.9413	-91.1285	-43.208	-64.0787	-47.5793	-49.1243	-49.735		-43.7915		-65.611	-100.349	-111.416	-61.0512	-75.5254	-94.8066	-40.0389	-84.7031		-90.1895
-52.4802	-70.3431	-63.1535	-57.6361	-59.2322	-45.0588	-29.7157	-51.777	-40.4748	-51.11		-75.5891	-78.0665	-74.6466	-69.6351	-81.8071	-45.3413	-37.2475	-46.0917	-62.7887	-56.4516		-44.1122	-67.3458	-81.7005	-39.6513	-59.9084	-48.0942	-45.7693	-49.4319		-43.0527		-69.065	-106.312	-97.2709	-62.1099	-80.2828	-93.3877	-41.4147	-80.4808		-86.2331
-46.3275	-70.3929	-53.4557	-48.0782	-51.98	-41.7931	-25.0037	-43.7119	-32.7959	-46.5668		-67.4169	-72.4924	-68.3459	-63.9911	-71.5522	-40.1231	-26.8171	-38.0562	-52.2641	-47.6752		-40.9035	-66.756	-67.0052	-34.8703	-50.6457	-47.6278	-39.9456	-49.6223		-43.3602		-66.2353	-104.04	-84.6961	-60.8717	-81.9676	-89.1238	-42.0115	-74.5659		-78.7113
-39.4751	-67.8272	-45.4536	-42.4458	-45.9109	-38.1295	-20.8731	-35.3554	-25.4429	-41.3812		-60.8863	-67.5524	-63.9895	-58.2921	-60.6722	-34.1061	-16.6943	-31.027	-42.7468	-36.3963		-36.7108	-58.5966	-45.3805	-31.281	-38.2581	-40.1853	-31.0098	-46.1322		-40.5988		-65.4676	-99.4497	-74.8035	-60.5031	-81.8822	-82.8795	-40.2498	-67.1612		-68.8795
-34.2562	-62.5251	-40.9584	-38.6316	-40.9944	-33.8495	-17.0369	-28.3839	-19.4818	-36.3622		-55.6908	-63.2103	-61.3139	-51.9071	-49.2484	-27.4417	-7.79753	-24.9276	-35.0623	-24.1024		-27.248	-51.0209	-30.8376	-31.2315	-26.6505	-22.8167	-20.9062	-37.5889		-32.6992		-66.2471	-93.8323	-69.4059	-58.4155	-81.6171	-71.788	-40.4199	-57.8447		-58.4448
-30.6655	-55.7749	-39.0153	-34.628	-37.0013	-28.9422	-13.2815	-23.817	-15.3843	-32.0657		-51.3714	-59.209	-58.845	-45.2198	-37.7006	-20.7015	-1.03687	-19.5277	-29.612	-13.3046		-16.1768	-48.3392	-26.2594	-32.4335	-18.1687	-8.63186	-13.1213	-27.4164		-22.7304		-59.2228	-86.3882	-68.5498	-55.3177	-79.1938	-64.397	-40.9701	-48.2376		-47.5231
-27.0105	-49.2628	-38.1379	-30.7922	-33.6779	-23.6475	-9.66939	-21.5254	-13.017	-28.6018		-47.236	-55.0087	-56.0158	-38.9435	-26.7937	-14.6376	2.85999	-14.663	-26.2329	-6.32816		-11.3614	-41.221	-21.5265	-26.9654	-13.5007	-13.5602	-9.00913	-17.7616		-15.7111		-47.2752	-84.4697	-68.3624	-50.2838	-75.4694	-63.5367	-41.0906	-38.9854		-42.0704
-23.2406	-44.159	-37.5495	-27.7571	-30.6926	-18.3669	-6.41399	-20.7459	-11.8986	-25.6714		-42.5856	-50.1365	-52.7894	-33.2789	-17.4085	-9.91364	3.53219	-10.5157	-24.3359	-4.81087		-19.4274	-21.3112	-13.2789	-6.17556	-14.0097	-13.1736	-8.80636	-11.1114		-13.2777		-40.9437	-81.9641	-67.0728	-49.0662	-72.9319	-63.0061	-36.3384	-31.8409		-37.3002
-20.3134	-40.934	-35.9553	-24.9831	-27.6089	-13.4689	-3.7833	-20.4445	-11.3808	-22.8623		-37.2681	-44.3003	-48.8115	-27.8158	-10.4379	-6.96497	1.10911	-7.48311	-23.1149	-8.34103		-28.581	-8.28532	-12.2056	7.99861	-16.1318	-14.5091	-10.0539	-8.26366		-10.2911		-41.1738	-61.6118	-65.0116	-45.3849	-69.5853	-63.0012	-30.2466	-27.2824		-30.5336
-17.8815	-38.9384	-32.1858	-21.5599	-23.8976	-9.15306	-1.76593	-19.8817	-10.9113	-19.9765		-31.6641	-37.4641	-43.6939	-22.0865	-6.28047	-5.65419	-3.74729	-5.95768	-21.8726	-15.6518		-30.2591	-18.2902	-17.1944	-2.60805	-18.2904	-15.8244	-11.1987	-7.38382		-8.87725		-38.2236	-46.907	-61.5961	-37.999	-64.9966	-60.7196	-25.2427	-25.2792		-31.2798
-15.0058	-36.6359	-26.7812	-17.1385	-19.1536	-5.43484	-0.192863	-18.7543	-10.1497	-17.0932		-26.2263	-30.2523	-37.9018	-16.1341	-4.53427	-5.27274	-9.88397	-6.06768	-20.2096	-23.8056		-26.5212	-32.6197	-17.027	-18.9848	-19.0123	-16.1658	-11.466	-7.80641		-11.6718		-24.9847	-47.5172	-56.0788	-33.8647	-60.853	-55.7008	-20.4935	-23.9454		-32.2453
-11.2605	-32.8241	-21.383	-11.9733	-13.3697	-2.27019	1.19741	-17.1374	-8.98803	-14.4358		-21.1261	-23.659	-32.3956	-10.6117	-4.25616	-4.68808	-15.7817	-7.59125	-18.0444	-29.4183		-20.8365	-37.0428	1.09617	-22.1346	-18.2408	-15.3935	-10.748	-8.86661		-13.9451		-10.198	-50.842	-49.3628	-37.5892	-56.9559	-48.4795	-22.2805	-23.2453		-31.0225
-6.5819	-27.9178	-17.0828	-6.55837	-7.07104	0.36569	2.61729	-15.2089	-7.4754	-12.1702		-16.4439	-18.2169	-27.7419	-6.02848	-4.05705	-2.48719	-19.925	-9.88386	-15.5272	-28.3405		-15.5726	-33.6981	1.05753	-17.8489	-16.4878	-13.8903	-9.42404	-9.91712		-14.7601		-7.00315	-47.5725	-43.2677	-42.7793	-54.9445	-39.8919	-23.5318	-22.2281		-29.5065
-1.63411	-23.0158	-13.3239	-1.84459	-1.18962	2.43932	4.10256	-13.1531	-5.7684	-10.3093		-12.1085	-13.8603	-24.121	-2.61852	-2.45207	2.23055	-20.9187	-12.0985	-12.8196	-18.4088		-13.0119	-27.1466	-7.68749	-13.8231	-14.5134	-12.1645	-7.99549	-10.3807		-14.2005		-16.9156	-39.9384	-37.965	-43.1877	-53.0339	-31.9667	-26.1021	-20.3459		-26.4352
1.3973	-18.2665	-9.35135	0.949041	3.36549	3.89663	5.55304	-11.0418	-4.05824	-8.70978		-8.0213	-10.1787	-21.2465	-0.301884	1.57798	9.62982	-17.8237	-13.2771	-9.94833	0.34017		-12.636	-20.2148	5.50803	-11.7503	-12.7714	-10.5778	-6.78354	-10.0395		-12.8397		-26.6994	-29.0615	-32.743	-37.3191	-48.6517	-24.4019	-28.5426	-17.5034		-22.284
0.67291	-13.3298	-6.11037	1.58701	6.13192	4.75688	6.80024	-8.9246	-2.53146	-7.20348		-4.18768	-6.52414	-18.487	1.36474	8.42427	18.7247	-10.2924	-12.4825	-6.79998	25.2572		-12.3883	-15.6495	-5.31363	-10.9701	-11.3142	-9.31097	-5.86941	-9.11535		-11.3751		-30.3717	-19.1614	-27.9298	-27.859	-41.9238	-16.9195	-29.6938	-14.0844		-18.531
-2.73349	-8.51267	-5.14317	0.891078	7.30345	5.13279	7.71771	-6.85281	-1.37775	-5.652		-0.592457	-2.32278	-15.089	3.25423	17.6174	27.8278	1.33544	-9.00518	-3.19382	49.9119		-11.114	-15.0163	-10.7298	-10.4794	-10.0693	-8.41461	-5.18879	-8.07649		-10.3075		-28.5659	-12.6174	-23.7119	-18.7154	-33.2265	-9.69076	-28.9582	-10.7226		-15.466
-5.45971	-4.86847	-5.96296	-0.102852	7.51918	5.22428	8.26993	-4.93384	-0.734327	-4.00219		3.02356	2.67156	-10.388	6.06921	27.8315	35.2342	16.085	-2.51913	0.898329	68.4065		-9.11725	-14.6913	-5.97903	-10.8931	-8.9997	-7.83635	-4.6463	-7.26368		-9.79288		-24.1958	-8.89853	-19.6508	-12.5885	-27.1586	-3.22298	-26.3048	-7.86892		-13.1882
-5.9356	-3.17775	-6.36947	-0.255443	7.37816	5.24574	8.49775	-3.26335	-0.708943	-2.25598		6.83569	8.02568	-4.18897	10.4004	37.6235	40.1174	32.5508	6.59866	5.31637	74.315		-6.19846	-13.1183	-3.31229	-11.3232	-8.16926	-7.52433	-4.19193	-6.74878		-9.68895		-19.067	-9.65264	-15.9618	-9.98179	-21.6426	2.12538	-22.1808	-5.66581		-11.1669
-5.41403	-2.69523	-4.90658	1.24863	7.07559	5.32179	8.43335	-1.94058	-1.30137	-0.468405		10.7104	13.0341	2.56559	16.0845	45.5598	42.695	49.047	17.3429	9.69412	68.3778		-3.72665	-11.9308	-9.86444	-8.98838	-7.65115	-7.49444	-3.82638	-6.43553		-9.75038		-16.5311	-7.93629	-12.8198	-9.04037	-17.5377	6.30743	-17.2956	-4.0476		-9.15499
-4.9177	-2.03978	-2.42813	3.66407	6.46366	5.45032	8.0502	-0.973794	-2.419	1.26123		14.4833	17.3325	8.48088	22.3743	50.965	44.0941	64.0648	28.0913	13.6454	54.4844		-4.61191	-10.9174	-16.2491	-6.46367	-7.44145	-7.73128	-3.54802	-6.24041		-9.80275		-15.9281	-1.94781	-9.67587	-7.64641	-13.3376	9.51598	-12.4015	-2.90578		-7.27694
-4.18873	-1.07961	-0.564147	4.82214	5.26339	5.57636	7.35199	-0.317316	-3.86959	2.7819		17.8671	21.1987	12.9427	28.0776	53.8174	45.6561	76.4717	37.2782	16.9882	38.9808		-7.32975	-12.3086	-11.8626	-5.93661	-7.45813	-8.08114	-3.3366	-6.1828		-9.79016		-10.0258	-0.965752	-6.64	-5.8194	-8.30553	12.0722	-8.06271	-2.09088		-5.76885
-2.64904	-0.67953	0.561992	3.44725	3.42207	5.71899	6.47452	0.127312	-5.37277	3.95566		20.9172	25.462	17.1638	32.3836	54.8145	48.3681	85.6888	43.8594	19.7919	28.3626		-6.51667	-15.8378	-4.25524	-6.05852	-7.65213	-8.3447	-3.21534	-6.30833		-9.71491		-4.15226	-1.83729	-4.24204	-4.00945	-2.7469	14.4149	-4.50328	-1.30987		-4.74351
1.38537	-1.3638	1.92896	1.04599	1.18594	6.05127	5.80436	0.537942	-6.57528	4.71064		24.2141	30.998	23.2204	35.0261	54.942	52.6918	91.7152	47.5934	22.4465	25.6577		-3.79358	-17.1246	-2.73956	-5.40209	-8.16859	-8.55771	-3.2929	-6.55774		-9.61344		-3.33073	1.13233	-2.49566	-1.5588	2.66718	17.1123	-1.69933	-0.140476		-4.14458
8.73639	-2.66938	5.08911	0.587006	-0.858679	6.98096	5.9583	1.15139	-7.0995	5.16329		28.4697	38.1761	31.6501	36.7353	55.2091	58.4996	95.0547	49.3241	25.396	30.623		-3.16951	-14.4194	-2.10666	-3.65358	-9.24167	-9.02138	-3.71704	-6.81514		-9.56876		-1.24591	7.08169	-0.20698	2.5625	7.64279	20.7565	0.540855	1.7688		-3.81214
17.4902	-3.08657	11.4525	3.22307	-1.98975	9.0034	7.5426	2.2604	-6.63952	5.59301		33.857	46.4978	41.4025	38.7886	56.4894	65.3291	96.4357	50.2659	29.0243	40.6201		-4.92231	-10.4789	-1.11145	-3.07695	-10.7682	-9.99558	-4.55198	-7.12334		-9.62975		1.52946	15.8628	3.67336	5.18666	12.3329	25.7454	2.47635	4.51674		-3.55779
25.6315	-0.30423	20.127	7.67492	-1.45077	12.4386	10.9164	4.18282	-4.91056	6.42361		40.252	55.2528	51.5449	42.1282	59.2447	72.5772	96.6557	51.7013	33.5225	52.0745		-6.78036	-9.3555	-2.54149	-5.947	-12.2363	-11.4149	-5.68974	-7.67417		-9.71004		1.69395	24.064	8.4259	5.56329	16.9285	32.074	4.46755	7.89994		-3.17853
34.1793	6.73483	28.533	12.8227	1.36855	17.346	16.0895	7.14701	-1.81277	8.18223		47.6524	64.2366	61.7078	47.246	63.5704	79.6593	96.4305	54.4666	38.853	62.8344		-5.54336	-10.8862	-4.71935	-8.88742	-13.055	-12.923	-6.87446	-8.52804		-9.53934		4.19242	27.3854	13.1214	7.15735	21.6254	39.3642	7.01673	11.552		-2.41521
45.4602	17.1203	35.4049	19.1675	7.04586	23.6113	22.7748	11.2775	2.74642	11.4012		56.3078	73.6262	72.2993	54.4475	69.347	86.1419	96.2716	58.9149	44.8488	72.2347		-3.15638	-10.3022	-6.11427	-9.86653	-12.7405	-13.9167	-7.68428	-9.53767		-8.77797		7.8354	26.7569	18.838	11.0421	26.815	47.0538	10.7395	15.242		-0.991954
58.9832	28.8595	41.4037	27.3749	16.0022	30.9093	30.5428	16.6145	8.71	16.4427		66.6771	83.7807	83.5814	63.7992	76.233	91.8042	96.4731	64.7726	51.2761	80.5446		1.48748	-4.51076	-6.75629	-11.2418	-10.9432	-13.6553	-7.51502	-10.5161		-7.13791		11.5065	29.3682	27.6433	15.1596	33.0631	54.5836	16.2059	19.0408		1.33903
70.9202	40.5954	47.6392	36.7434	28.5501	39.1079	39.0426	23.18	15.9828	23.3337		78.9559	94.9581	95.1739	74.8634	84.002	96.5672	97.161	71.5963	57.9309	88.3001		5.14586	3.73984	-6.63428	-13.1197	-7.54715	-11.3079	-5.73546	-11.1599		-4.30443		15.6038	33.9873	38.8085	19.7002	40.7737	61.6134	23.657	23.2824		4.71251
78.0075	51.8381	54.618	45.8448	44.6994	48.1659	48.0635	31.1244	24.3441	31.8409		92.7681	107.09	106.499	86.6672	92.5591	100.418	98.3617	78.8684	64.6825	95.6821		5.41766	10.5732	-3.8943	-12.3829	-2.70245	-6.26246	-1.8903	-10.8663		-0.0235633		19.7016	39.5949	49.0762	25.4166	49.8415	67.9385	32.8533	28.379		9.19245
79.0894	62.7206	62.6427	53.7609	63.9332	58.2231	57.4949	40.5457	33.4619	41.3903		107.253	119.83	117.183	97.9066	101.948	103.33	100.064	86.1175	71.4785	102.194		9.88441	14.6764	3.62535	-5.65785	3.37715	1.51519	4.07956	-8.78332		5.66531		26.5764	46.941	58.36	33.6784	59.7582	73.2647	43.1115	34.6281		14.9175
77.2122	73.4173	72.2666	60.601	85.3041	69.3109	67.1635	51.7528	42.9451	51.2607		121.52	132.596	126.993	107.561	112.325	105.265	102.246	93.0334	78.3508	107.188		22.2319	20.5583	14.1415	6.96205	10.7231	11.4174	11.9007	-4.05889		12.4407		36.5104	54.4959	68.8791	45.4482	69.8579	77.1824	53.4154	42.1103		22.0533
79.5509	83.8466	82.6674	67.5946	107.404	80.9638	76.6849	64.6928	52.2803	60.7151		134.513	145.029	135.912	115.197	123.728	106.189	104.896	99.4401	85.3703	110.075		38.9152	30.8117	24.3025	20.5123	19.7192	22.3234	21.0802	3.98149		19.843		49.6729	62.7133	79.2339	58.3867	79.8543	79.4004	62.7763	50.5999		30.7401
91.5797	94.4146	91.5076	77.1865	128.625	92.3308	85.4705	78.8236	60.9284	69.1322		145.246	156.852	144.097	121.093	136.026	106.129	107.957	105.209	92.6211	110.828		50.8563	43.4768	34.2526	32.0062	30.9343	33.0214	30.9805	15.6274		27.5433		65.0599	69.4283	87.5508	70.4303	89.8674	80.0044	70.5195	59.5898		40.8983
112.775	105.925	96.7615	91.7893	147.602	102.058	92.6791	92.8783	68.3307	76.062		153.583	167.555	151.149	125.725	148.765	105.148	111.294	110.108	100.134	109.882		53.8559	55.3905	40.8926	43.664	44.2539	42.235	40.6809	30.1128		35.3207		78.3026	76.0796	95.4174	80.7847	100.022	79.4567	76.3987	68.3859		52.1489
135.326	118.636	97.5757	108.928	163.347	108.825	97.1816	105.131	74.214	80.9737		160.034	175.87	156.167	128.828	161.098	103.363	114.605	113.726	107.816	107.778		55.5293	63.7971	42.3545	55.0395	58.2538	48.8008	48.7465	45.0464		42.7665		89.8807	79.0545	104.795	89.9887	110.214	78.241	80.6262	76.1474		63.8197
147.688	131.035	96.5345	122.198	174.577	110.8	98.1364	113.175	77.9924	83.6885		163.934	180.025	157.966	129.449	171.985	100.768	117.416	115.391	115.466	104.932		59.6279	69.6342	41.0713	64.6147	70.0615	51.6316	53.221	56.2113		48.909		101.694	76.7656	114.981	95.9178	120.318	76.755	83.7706	81.9529		75.0653
140.012	139.61	97.2421	124.999	180.755	107.661	94.6396	115.498	79.6716	84.0754		163.165	179.264	156.471	126.818	180.014	97.3041	119.074	114.276	122.702	101.253		64.2237	76.0636	36.5933	65.5774	76.1218	50.3182	52.0112	59.3662		52.0842		112.79	77.1489	124.848	94.9393	130.438	75.1822	86.4645	84.815		84.8573
115.694	141.321	102.419	117.211	180.633	98.8005	86.576	110.947	78.8903	81.9555		157.129	175.872	152.555	122.563	183.93	92.7571	118.786	109.699	128.833	96.136		69.1619	84.7196	30.9608	52.4982	73.4745	44.3781	43.5517	51.9302		50.636		115.175	82.3263	134.04	88.0341	139.61	72.9977	88.8853	83.7706		91.5122
90.7596	136.204	112.526	103.321	173.19	85.0467	74.3963	99.3104	75.4667	77.7721		152.098	176.014	149.537	121.976	181.958	86.639	115.785	100.977	133.236	88.6884		70.161	91.9272	33.8155	34.9179	60.1636	33.7425	28.2772	35.1408		43.7017		98.7187	85.6555	139.641	83.5933	144.349	68.8287	90.2915	78.101		92.4022
86.5883	130.283	120.051	88.8433	158.562	68.0453	59.7233	82.3862	69.6162	71.8471		159.988	184.976	149.408	131.765	173.772	78.7699	109.447	88.6506	135.239	79.1182		60.6638	86.2219	39.1347	24.8662	37.289	19.1903	8.83073	13.5131		31.6747		94.8952	95.2113	129.372	97.2831	139.355	60.9534	88.9773	67.6873		84.7749
